# Supplementary material for: Mutanome and expression of immune response genes in microsatellite stable colon cancer
Source: Oncotarget. 2016 Feb 9;7(14):17711–25. doi: 10.18632/oncotarget.7293 (PMC4951244; doi:10.18632/oncotarget.7293)
Supplement: Supplementary file 2 [file oncotarget-07-17711-s002.xls]

## Sheet: KEGG
pathway	n	n.mut.g	n.mut.b	score.g	score.b	dif.score	dif.score.abs	pval
KEGG_GLYCOSAMINOGLYCAN_BIOSYNTHESIS_CHONDROITIN_SULFATE	22	1	6	0.112911	0.796749	0.683838	0.683838	0.0524194			<0.01
KEGG_TAURINE_AND_HYPOTAURINE_METABOLISM	10	2	0	0.496808	0	-0.496808	0.496808	0.215323			<0.05
KEGG_BLADDER_CANCER	42	26	29	1.53774	2.01717	0.479428	0.479428	0.0518817
KEGG_APOPTOSIS	88	32	13	0.903287	0.431573	-0.471715	0.471715	0.000806452
KEGG_NON_HOMOLOGOUS_END_JOINING	14	0	2	0	0.417345	0.417345	0.417345	0.143011			GOOD
KEGG_SMALL_CELL_LUNG_CANCER	84	28	13	0.828013	0.452124	-0.37589	0.37589	0.0123656			BAD
KEGG_GLYCOSYLPHOSPHATIDYLINOSITOL_GPI_ANCHOR_BIOSYNTHESIS	25	0	3	0	0.35057	0.35057	0.35057	0.103763
KEGG_O_GLYCAN_BIOSYNTHESIS	30	3	6	0.248404	0.584283	0.335879	0.335879	0.258333
KEGG_ECM_RECEPTOR_INTERACTION	84	23	10	0.680154	0.347787	-0.332366	0.332366	0.0688172
KEGG_GLYCOSAMINOGLYCAN_BIOSYNTHESIS_KERATAN_SULFATE	15	2	0	0.331205	0	-0.331205	0.331205	0.0884409
KEGG_ALDOSTERONE_REGULATED_SODIUM_REABSORPTION	42	22	14	1.30116	0.973805	-0.327359	0.327359	0.169086
KEGG_GLYCINE_SERINE_AND_THREONINE_METABOLISM	31	2	5	0.160261	0.471196	0.310935	0.310935	0.133065
KEGG_RIBOFLAVIN_METABOLISM	16	2	0	0.310505	0	-0.310505	0.310505	0.199731
KEGG_VALINE_LEUCINE_AND_ISOLEUCINE_BIOSYNTHESIS	11	1	2	0.225822	0.531166	0.305344	0.305344	0.355645
KEGG_ASCORBATE_AND_ALDARATE_METABOLISM	25	3	0	0.298085	0	-0.298085	0.298085	0.126075
KEGG_DILATED_CARDIOMYOPATHY	92	31	17	0.837013	0.539826	-0.297187	0.297187	0.0389785
KEGG_LYSINE_DEGRADATION	44	3	7	0.169366	0.46477	0.295404	0.295404	0.162097
KEGG_RENIN_ANGIOTENSIN_SYSTEM	17	2	0	0.29224	0	-0.29224	0.29224	0.086828
KEGG_THYROID_CANCER	29	26	25	2.22707	2.51846	0.29139	0.29139	0.299194
KEGG_CITRATE_CYCLE_TCA_CYCLE	32	1	4	0.0776263	0.365177	0.28755	0.28755	0.125
KEGG_COMPLEMENT_AND_COAGULATION_CASCADES	69	15	6	0.540009	0.254036	-0.285973	0.285973	0.0666667
KEGG_NUCLEOTIDE_EXCISION_REPAIR	44	2	6	0.112911	0.398375	0.285464	0.285464	0.0497312
KEGG_VEGF_SIGNALING_PATHWAY	76	25	14	0.817118	0.538155	-0.278963	0.278963	0.036828
KEGG_P53_SIGNALING_PATHWAY	69	24	14	0.864014	0.592751	-0.271263	0.271263	0.0709677
KEGG_TIGHT_JUNCTION	134	21	30	0.38929	0.654048	0.264758	0.264758	0.0188172
KEGG_CELL_CYCLE	128	32	16	0.62101	0.365177	-0.255833	0.255833	0.0198925
KEGG_HISTIDINE_METABOLISM	29	4	1	0.342626	0.100738	-0.241888	0.241888	0.291129
KEGG_PANTOTHENATE_AND_COA_BIOSYNTHESIS	16	2	3	0.310505	0.547765	0.23726	0.23726	0.458333
KEGG_GLYCEROLIPID_METABOLISM	49	7	2	0.354863	0.119241	-0.235621	0.235621	0.164247
KEGG_ERBB_SIGNALING_PATHWAY	87	26	29	0.742357	0.973805	0.231448	0.231448	0.158065
KEGG_SULFUR_METABOLISM	13	0	1	0	0.224724	0.224724	0.224724	0.187634
KEGG_PENTOSE_PHOSPHATE_PATHWAY	27	0	2	0	0.216401	0.216401	0.216401	0.15
KEGG_PROPANOATE_METABOLISM	33	4	1	0.301096	0.0885277	-0.212568	0.212568	0.279032
KEGG_CHRONIC_MYELOID_LEUKEMIA	73	38	27	1.29306	1.08052	-0.212539	0.212539	0.238172
KEGG_HEDGEHOG_SIGNALING_PATHWAY	56	13	7	0.576652	0.365177	-0.211475	0.211475	0.254301
KEGG_HOMOLOGOUS_RECOMBINATION	28	0	2	0	0.208672	0.208672	0.208672	0.145968
KEGG_LIMONENE_AND_PINENE_DEGRADATION	10	2	1	0.496808	0.292141	-0.204667	0.204667	0.635484
KEGG_RNA_POLYMERASE	29	0	2	0	0.201477	0.201477	0.201477	0.141398
KEGG_STEROID_BIOSYNTHESIS	17	1	2	0.14612	0.343696	0.197576	0.197576	0.495968
KEGG_LONG_TERM_POTENTIATION	70	18	20	0.638753	0.83469	0.195937	0.195937	0.229032
KEGG_PHOSPHATIDYLINOSITOL_SIGNALING_SYSTEM	76	13	6	0.424902	0.230638	-0.194264	0.194264	0.188172
KEGG_BETA_ALANINE_METABOLISM	22	3	4	0.338733	0.531166	0.192433	0.192433	0.483602
KEGG_VASOPRESSIN_REGULATED_WATER_REABSORPTION	44	8	4	0.451644	0.265583	-0.186061	0.186061	0.353763
KEGG_GLYOXYLATE_AND_DICARBOXYLATE_METABOLISM	16	0	1	0	0.182588	0.182588	0.182588	0.208602
KEGG_PYRIMIDINE_METABOLISM	98	7	12	0.177431	0.357724	0.180293	0.180293	0.0889785
KEGG_BASE_EXCISION_REPAIR	35	1	3	0.0709726	0.250407	0.179434	0.179434	0.127151
KEGG_GLYCOSPHINGOLIPID_BIOSYNTHESIS_GLOBO_SERIES	14	1	0	0.177431	0	-0.177431	0.177431	0.352688
KEGG_HYPERTROPHIC_CARDIOMYOPATHY_HCM	85	26	17	0.759824	0.584283	-0.175541	0.175541	0.218817
KEGG_NOTCH_SIGNALING_PATHWAY	47	8	4	0.422815	0.248631	-0.174184	0.174184	0.343817
KEGG_B_CELL_RECEPTOR_SIGNALING_PATHWAY	75	24	16	0.794893	0.623235	-0.171658	0.171658	0.268817
KEGG_ENDOMETRIAL_CANCER	52	47	43	2.24519	2.41578	0.170595	0.170595	0.485753
KEGG_DORSO_VENTRAL_AXIS_FORMATION	25	17	13	1.68915	1.51914	-0.170012	0.170012	0.61129
KEGG_ARGININE_AND_PROLINE_METABOLISM	54	6	2	0.276004	0.108201	-0.167804	0.167804	0.248118
KEGG_TERPENOID_BACKBONE_BIOSYNTHESIS	15	1	0	0.165603	0	-0.165603	0.165603	0.352151
KEGG_GLYCOSPHINGOLIPID_BIOSYNTHESIS_GANGLIO_SERIES	15	1	0	0.165603	0	-0.165603	0.165603	0.363978
KEGG_MELANOMA	71	40	30	1.39946	1.2344	-0.165059	0.165059	0.381183
KEGG_ARACHIDONIC_ACID_METABOLISM	58	5	1	0.214141	0.0503692	-0.163772	0.163772	0.160215
KEGG_PHENYLALANINE_METABOLISM	18	0	1	0	0.162301	0.162301	0.162301	0.197849
KEGG_RNA_DEGRADATION	59	5	1	0.210512	0.0495155	-0.160996	0.160996	0.163978
KEGG_AMINOACYL_TRNA_BIOSYNTHESIS	41	5	2	0.302932	0.142508	-0.160424	0.160424	0.395699
KEGG_FATTY_ACID_METABOLISM	42	5	2	0.295719	0.139115	-0.156604	0.156604	0.382527
KEGG_PRIMARY_BILE_ACID_BIOSYNTHESIS	16	1	0	0.155253	0	-0.155253	0.155253	0.359946
KEGG_TYROSINE_METABOLISM	42	1	3	0.0591438	0.208672	0.149529	0.149529	0.221774
KEGG_VALINE_LEUCINE_AND_ISOLEUCINE_DEGRADATION	44	5	2	0.282277	0.132792	-0.149486	0.149486	0.391129
KEGG_ONE_CARBON_POOL_BY_FOLATE	17	1	0	0.14612	0	-0.14612	0.14612	0.348656
KEGG_GLYCOSAMINOGLYCAN_BIOSYNTHESIS_HEPARAN_SULFATE	26	2	3	0.19108	0.337086	0.146006	0.146006	0.560484
KEGG_CALCIUM_SIGNALING_PATHWAY	178	41	26	0.572167	0.426723	-0.145443	0.145443	0.185484
KEGG_PYRUVATE_METABOLISM	40	7	4	0.434707	0.292141	-0.142566	0.142566	0.481989
KEGG_SELENOAMINO_ACID_METABOLISM	26	5	3	0.4777	0.337086	-0.140614	0.140614	0.653763
KEGG_DRUG_METABOLISM_OTHER_ENZYMES	51	2	4	0.0974133	0.229131	0.131717	0.131717	0.215591
KEGG_GLUTATHIONE_METABOLISM	50	5	2	0.248404	0.116857	-0.131547	0.131547	0.373656
KEGG_TGF_BETA_SIGNALING_PATHWAY	86	9	4	0.259958	0.13588	-0.124078	0.124078	0.304032
KEGG_PRION_DISEASES	35	3	4	0.212918	0.333876	0.120958	0.120958	0.534677
KEGG_ALLOGRAFT_REJECTION	38	3	1	0.196108	0.0768793	-0.119229	0.119229	0.38871
KEGG_VIBRIO_CHOLERAE_INFECTION	56	5	2	0.221789	0.104336	-0.117453	0.117453	0.408065
KEGG_PRIMARY_IMMUNODEFICIENCY	35	4	2	0.28389	0.166938	-0.116952	0.116952	0.558602
KEGG_RETINOL_METABOLISM	64	3	0	0.116439	0	-0.116439	0.116439	0.126344
KEGG_AUTOIMMUNE_THYROID_DISEASE	53	6	3	0.281212	0.165363	-0.115849	0.115849	0.446505
KEGG_NOD_LIKE_RECEPTOR_SIGNALING_PATHWAY	62	3	5	0.120195	0.235598	0.115402	0.115402	0.345699
KEGG_BIOSYNTHESIS_OF_UNSATURATED_FATTY_ACIDS	22	1	0	0.112911	0	-0.112911	0.112911	0.352957
KEGG_WNT_SIGNALING_PATHWAY	151	48	35	0.789629	0.677149	-0.11248	0.11248	0.298387
KEGG_GLYCEROPHOSPHOLIPID_METABOLISM	77	7	3	0.225822	0.113821	-0.112	0.112	0.318548
KEGG_FC_GAMMA_R_MEDIATED_PHAGOCYTOSIS	97	16	10	0.409739	0.301177	-0.108562	0.108562	0.414785
KEGG_DNA_REPLICATION	36	2	3	0.138002	0.243451	0.105449	0.105449	0.439516
KEGG_COLORECTAL_CANCER	62	52	42	2.08339	1.97902	-0.104366	0.104366	0.633333
KEGG_VASCULAR_SMOOTH_MUSCLE_CONTRACTION	115	20	13	0.432007	0.330247	-0.10176	0.10176	0.445968
KEGG_PROSTATE_CANCER	89	34	32	0.948959	1.0504	0.101437	0.101437	0.485753
KEGG_MELANOGENESIS	102	30	22	0.7306	0.630109	-0.100491	0.100491	0.483602
KEGG_JAK_STAT_SIGNALING_PATHWAY	155	18	10	0.288469	0.188478	-0.0999908	0.0999908	0.265323
KEGG_GLYCOSAMINOGLYCAN_DEGRADATION	21	2	1	0.236575	0.139115	-0.0974603	0.0974603	0.64543
KEGG_SYSTEMIC_LUPUS_ERYTHEMATOSUS	140	9	3	0.159688	0.0626017	-0.0970866	0.0970866	0.12957
KEGG_HEMATOPOIETIC_CELL_LINEAGE	88	6	8	0.169366	0.265583	0.0962167	0.0962167	0.429301
KEGG_TOLL_LIKE_RECEPTOR_SIGNALING_PATHWAY	102	11	6	0.267887	0.171848	-0.0960388	0.0960388	0.353763
KEGG_GLYCOSPHINGOLIPID_BIOSYNTHESIS_LACTO_AND_NEOLACTO_SERIES	26	1	0	0.09554	0	-0.09554	0.09554	0.389785
KEGG_PROTEASOME	48	3	1	0.155253	0.0608628	-0.0943897	0.0943897	0.417473
KEGG_ACUTE_MYELOID_LEUKEMIA	60	21	16	0.869414	0.779044	-0.0903703	0.0903703	0.599462
KEGG_NITROGEN_METABOLISM	23	2	1	0.216003	0.127018	-0.0889855	0.0889855	0.630914
KEGG_MISMATCH_REPAIR	23	2	1	0.216003	0.127018	-0.0889855	0.0889855	0.633065
KEGG_AMYOTROPHIC_LATERAL_SCLEROSIS_ALS	53	16	12	0.749899	0.661452	-0.0884467	0.0884467	0.516667
KEGG_STARCH_AND_SUCROSE_METABOLISM	52	3	1	0.14331	0.056181	-0.087129	0.087129	0.341129
KEGG_AXON_GUIDANCE	129	32	31	0.616196	0.702045	0.0858492	0.0858492	0.530376
KEGG_LINOLEIC_ACID_METABOLISM	29	1	0	0.0856566	0	-0.0856566	0.0856566	0.365323
KEGG_LONG_TERM_DEPRESSION	70	27	25	0.95813	1.04336	0.0852324	0.0852324	0.659677
KEGG_CYTOKINE_CYTOKINE_RECEPTOR_INTERACTION	267	22	11	0.204677	0.120358	-0.0843196	0.0843196	0.133602
KEGG_EPITHELIAL_CELL_SIGNALING_IN_HELICOBACTER_PYLORI_INFECTION	68	7	4	0.25571	0.171848	-0.0838621	0.0838621	0.532796
KEGG_ADIPOCYTOKINE_SIGNALING_PATHWAY	67	6	7	0.222451	0.305222	0.082771	0.082771	0.587366
KEGG_PROGESTERONE_MEDIATED_OOCYTE_MATURATION	86	24	18	0.69322	0.611459	-0.0817617	0.0817617	0.541129
KEGG_PURINE_METABOLISM	159	16	18	0.249966	0.330726	0.0807598	0.0807598	0.410753
KEGG_GALACTOSE_METABOLISM	26	2	1	0.19108	0.112362	-0.0787179	0.0787179	0.612903
KEGG_NATURAL_KILLER_CELL_MEDIATED_CYTOTOXICITY	137	29	21	0.525819	0.447808	-0.0780107	0.0780107	0.450538
KEGG_OOCYTE_MEIOSIS	114	7	3	0.152529	0.0768793	-0.0756495	0.0756495	0.292473
KEGG_CARDIAC_MUSCLE_CONTRACTION	80	13	9	0.403657	0.328659	-0.0749974	0.0749974	0.588441
KEGG_ALZHEIMERS_DISEASE	169	18	11	0.264572	0.190151	-0.0744211	0.0744211	0.373118
KEGG_T_CELL_RECEPTOR_SIGNALING_PATHWAY	108	29	22	0.667011	0.595103	-0.0719079	0.0719079	0.607796
KEGG_RIBOSOME	88	1	3	0.0282277	0.0995937	0.0713659	0.0713659	0.283602
KEGG_PEROXISOME	78	6	7	0.19108	0.262178	0.0710982	0.0710982	0.56586
KEGG_DRUG_METABOLISM_CYTOCHROME_P450	72	2	0	0.0690011	0	-0.0690011	0.0690011	0.20914
KEGG_ASTHMA	30	2	1	0.165603	0.0973805	-0.0682222	0.0682222	0.631183
KEGG_TASTE_TRANSDUCTION	52	8	8	0.38216	0.449448	0.0672883	0.0672883	0.692742
KEGG_GLYCOLYSIS_GLUCONEOGENESIS	62	4	2	0.160261	0.0942392	-0.0660215	0.0660215	0.530108
KEGG_CYSTEINE_AND_METHIONINE_METABOLISM	34	5	5	0.3653	0.42962	0.0643197	0.0643197	0.783333
KEGG_ETHER_LIPID_METABOLISM	33	2	1	0.150548	0.0885277	-0.0620202	0.0620202	0.61371
KEGG_ABC_TRANSPORTERS	44	14	11	0.790376	0.730353	-0.0600229	0.0600229	0.826613
KEGG_NEUROTROPHIN_SIGNALING_PATHWAY	126	37	34	0.72944	0.788318	0.0588777	0.0588777	0.582258
KEGG_LEISHMANIA_INFECTION	72	3	4	0.103502	0.162301	0.0587991	0.0587991	0.568011
KEGG_N_GLYCAN_BIOSYNTHESIS	46	1	0	0.0540009	0	-0.0540009	0.0540009	0.371505
KEGG_PATHWAYS_IN_CANCER	328	87	68	0.658876	0.605659	-0.0532175	0.0532175	0.475
KEGG_OLFACTORY_TRANSDUCTION	389	27	16	0.172414	0.120161	-0.0522531	0.0522531	0.252957
KEGG_INOSITOL_PHOSPHATE_METABOLISM	54	7	5	0.322005	0.270501	-0.0515039	0.0515039	0.732527
KEGG_BUTANOATE_METABOLISM	34	4	4	0.29224	0.343696	0.0514558	0.0514558	0.767204
KEGG_ALANINE_ASPARTATE_AND_GLUTAMATE_METABOLISM	32	3	2	0.232879	0.182588	-0.0502904	0.0502904	0.727419
KEGG_SPLICEOSOME	128	8	9	0.155253	0.205412	0.0501594	0.0501594	0.611559
KEGG_UBIQUITIN_MEDIATED_PROTEOLYSIS	138	9	10	0.162003	0.211697	0.0496941	0.0496941	0.529301
KEGG_TYPE_II_DIABETES_MELLITUS	47	12	11	0.634223	0.683735	0.0495122	0.0495122	0.842204
KEGG_CHEMOKINE_SIGNALING_PATHWAY	190	32	24	0.418365	0.369021	-0.0493439	0.0493439	0.522849
KEGG_ENDOCYTOSIS	183	13	8	0.176462	0.127712	-0.0487498	0.0487498	0.458871
KEGG_LEUKOCYTE_TRANSENDOTHELIAL_MIGRATION	118	13	13	0.273665	0.321851	0.0481853	0.0481853	0.659677
KEGG_VIRAL_MYOCARDITIS	73	12	9	0.408335	0.360174	-0.048161	0.048161	0.761828
KEGG_GLIOMA	65	33	27	1.26113	1.21351	-0.0476176	0.0476176	0.790591
KEGG_HUNTINGTONS_DISEASE	185	27	20	0.362536	0.315829	-0.046707	0.046707	0.538441
KEGG_AMINO_SUGAR_AND_NUCLEOTIDE_SUGAR_METABOLISM	44	2	1	0.112911	0.0663958	-0.0465151	0.0465151	0.629839
KEGG_BASAL_TRANSCRIPTION_FACTORS	36	3	2	0.207003	0.162301	-0.0447026	0.0447026	0.769892
KEGG_MAPK_SIGNALING_PATHWAY	267	54	50	0.50239	0.547081	0.0446911	0.0446911	0.571505
KEGG_LYSOSOME	121	11	11	0.225822	0.265583	0.0397613	0.0397613	0.686022
KEGG_NICOTINATE_AND_NICOTINAMIDE_METABOLISM	24	2	2	0.207003	0.243451	0.0364478	0.0364478	0.873118
KEGG_CIRCADIAN_RHYTHM_MAMMAL	13	1	1	0.19108	0.224724	0.0336441	0.0336441	0.794355
KEGG_SPHINGOLIPID_METABOLISM	40	3	3	0.186303	0.219106	0.032803	0.032803	0.805376
KEGG_TRYPTOPHAN_METABOLISM	40	3	3	0.186303	0.219106	0.032803	0.032803	0.835215
KEGG_PANCREATIC_CANCER	70	35	29	1.24202	1.2103	-0.03172	0.03172	0.860484
KEGG_FC_EPSILON_RI_SIGNALING_PATHWAY	79	21	17	0.660314	0.628659	-0.0316557	0.0316557	0.818817
KEGG_REGULATION_OF_ACTIN_CYTOSKELETON	216	58	47	0.667011	0.635678	-0.0313327	0.0313327	0.723656
KEGG_TYPE_I_DIABETES_MELLITUS	44	3	3	0.169366	0.199187	0.0298209	0.0298209	0.810215
KEGG_ADHERENS_JUNCTION	75	15	12	0.496808	0.467426	-0.0293818	0.0293818	0.855108
KEGG_ARRHYTHMOGENIC_RIGHT_VENTRICULAR_CARDIOMYOPATHY_ARVC	76	15	12	0.490271	0.461276	-0.0289952	0.0289952	0.85672
KEGG_GNRH_SIGNALING_PATHWAY	101	20	18	0.491889	0.520648	0.0287589	0.0287589	0.791667
KEGG_BASAL_CELL_CARCINOMA	55	37	32	1.67108	1.69973	0.0286503	0.0286503	0.89543
KEGG_REGULATION_OF_AUTOPHAGY	35	2	2	0.141945	0.166938	0.0249928	0.0249928	0.825269
KEGG_RIG_I_LIKE_RECEPTOR_SIGNALING_PATHWAY	71	4	4	0.139946	0.164587	0.0246408	0.0246408	0.799194
KEGG_INTESTINAL_IMMUNE_NETWORK_FOR_IGA_PRODUCTION	48	4	3	0.207003	0.182588	-0.024415	0.024415	0.879839
KEGG_PPAR_SIGNALING_PATHWAY	69	3	2	0.108002	0.0846787	-0.0233231	0.0233231	0.751613
KEGG_METABOLISM_OF_XENOBIOTICS_BY_CYTOCHROME_P450	70	3	2	0.106459	0.083469	-0.0229899	0.0229899	0.744624
KEGG_CELL_ADHESION_MOLECULES_CAMS	134	20	16	0.370752	0.348826	-0.0219267	0.0219267	0.848925
KEGG_PORPHYRIN_AND_CHLOROPHYLL_METABOLISM	41	2	2	0.121173	0.142508	0.0213353	0.0213353	0.873118
KEGG_GRAFT_VERSUS_HOST_DISEASE	42	2	2	0.118288	0.139115	0.0208273	0.0208273	0.881452
KEGG_PATHOGENIC_ESCHERICHIA_COLI_INFECTION	59	4	3	0.168409	0.148546	-0.019863	0.019863	0.736559
KEGG_OXIDATIVE_PHOSPHORYLATION	135	6	6	0.110402	0.129841	0.0194388	0.0194388	0.788978
KEGG_GAP_JUNCTION	90	24	21	0.662411	0.681663	0.0192526	0.0192526	0.903495
KEGG_MATURITY_ONSET_DIABETES_OF_THE_YOUNG	25	1	1	0.0993616	0.116857	0.017495	0.017495	0.803763
KEGG_CYTOSOLIC_DNA_SENSING_PATHWAY	56	2	2	0.0887157	0.104336	0.0156205	0.0156205	0.880376
KEGG_NEUROACTIVE_LIGAND_RECEPTOR_INTERACTION	272	43	38	0.392698	0.408139	0.0154412	0.0154412	0.85914
KEGG_PROXIMAL_TUBULE_BICARBONATE_RECLAMATION	23	6	5	0.64801	0.63509	-0.0129205	0.0129205	0.950538
KEGG_FRUCTOSE_AND_MANNOSE_METABOLISM	34	1	1	0.07306	0.0859239	0.0128639	0.0128639	0.806452
KEGG_RENAL_CELL_CARCINOMA	70	22	19	0.780698	0.792955	0.0122569	0.0122569	0.949462
KEGG_SNARE_INTERACTIONS_IN_VESICULAR_TRANSPORT	38	1	1	0.0653695	0.0768793	0.0115098	0.0115098	0.795161
KEGG_MTOR_SIGNALING_PATHWAY	52	8	7	0.38216	0.393267	0.0111073	0.0111073	0.928226
KEGG_ANTIGEN_PROCESSING_AND_PRESENTATION	89	2	2	0.0558211	0.0656498	0.00982863	0.00982863	0.879301
KEGG_STEROID_HORMONE_BIOSYNTHESIS	55	1	1	0.0451644	0.0531166	0.00795225	0.00795225	0.804839
KEGG_PARKINSONS_DISEASE	133	5	4	0.093385	0.0878621	-0.00552289	0.00552289	0.914516
KEGG_INSULIN_SIGNALING_PATHWAY	137	32	27	0.580214	0.575753	-0.00446062	0.00446062	0.969624
KEGG_NON_SMALL_CELL_LUNG_CANCER	54	33	28	1.51802	1.51481	-0.00321723	0.00321723	0.983065
KEGG_FOCAL_ADHESION	201	33	28	0.407827	0.406963	-0.00086433	0.00086433	0.990591
KEGG_PENTOSE_AND_GLUCURONATE_INTERCONVERSIONS	28	0	0	0	0	0	0	1
KEGG_OTHER_GLYCAN_DEGRADATION	16	0	0	0	0	0	0	1
KEGG_ALPHA_LINOLENIC_ACID_METABOLISM	19	0	0	0	0	0	0	1
KEGG_FOLATE_BIOSYNTHESIS	11	0	0	0	0	0	0	1
KEGG_PROTEIN_EXPORT	24	0	0	0	0	0	0	1

## Sheet: REACTOME
pathway	n	n.mut.g	n.mut.b	score.g	score.b	dif.score	dif.score.abs	pval
Regulation of Commissural axon pathfinding by Slit and Robo	4	1	5	0.62101	3.65177	3.03076	3.03076	0.0208705			<0.01
GRB7 events in ERBB2 signaling	5	0	5	0	2.92141	2.92141	2.92141	0.0020562			<0.05
Interaction With Cumulus Cells	1	0	1	0	2.92141	2.92141	2.92141	0.194517
Tandem pore domain halothane-inhibited K+ channel (THIK)	1	0	1	0	2.92141	2.92141	2.92141	0.198458
Biosynthesis of A2E, implicated in retinal degradation	1	0	1	0	2.92141	2.92141	2.92141	0.20353			GOOD
Conjugation of phenylacetate with glutamine	2	2	0	2.48404	0	-2.48404	2.48404	0.0882454			BAD
PLC-mediated hydrolysis of PIP2	1	1	0	2.48404	0	-2.48404	2.48404	0.366895
NOSTRIN mediated eNOS trafficking	5	5	1	2.48404	0.584283	-1.89976	1.89976	0.0302262
ATM mediated phosphorylation of repair proteins	5	6	2	2.98085	1.16857	-1.81228	1.81228	0.00579164
ATM mediated response to DNA double-strand break	5	6	2	2.98085	1.16857	-1.81228	1.81228	0.00579164
Transcriptional activation of cell cycle inhibitor p21	2	12	9	14.9042	13.1464	-1.75788	1.75788	0.166141
Transcriptional activation of p53 responsive genes	2	12	9	14.9042	13.1464	-1.75788	1.75788	0.166141
Organic anion transport	5	0	3	0	1.75285	1.75285	1.75285	0.100754
Cysteine formation from homocysteine	2	1	2	1.24202	2.92141	1.67939	1.67939	0.345648
Beta oxidation of myristoyl-CoA to lauroyl-CoA	3	2	0	1.65603	0	-1.65603	1.65603	0.0844071
Pre-NOTCH Processing in the Endoplasmic Reticulum	6	5	1	2.07003	0.486902	-1.58313	1.58313	0.108293
Extrinsic Pathway	5	3	0	1.49042	0	-1.49042	1.49042	0.0146333
DNA replication initiation	6	0	3	0	1.46071	1.46071	1.46071	0.00527759
Telomere C-strand synthesis initiation	6	0	3	0	1.46071	1.46071	1.46071	0.00527759
Formation of Senescence-Associated Heterochromatin Foci (SAHF)	4	0	2	0	1.46071	1.46071	1.46071	0.0404387
ER Quality Control Compartment (ERQC)	6	0	3	0	1.46071	1.46071	1.46071	0.103667
Ficolins bind to repetitive carbohydrate structures on the target cell surface	5	4	1	1.98723	0.584283	-1.40295	1.40295	0.100274
G2/M DNA damage checkpoint	9	7	2	1.93203	0.649203	-1.28283	1.28283	0.0165182
Adenylate cyclase activating pathway	10	5	0	1.24202	0	-1.24202	1.24202	0.00387252
Transport of gamma-carboxylated protein precursors from the endoplasmic reticulum to the Golgi apparatus	8	4	0	1.24202	0	-1.24202	1.24202	0.0167923
Activation, myristolyation of BID and translocation to mitochondria	4	2	0	1.24202	0	-1.24202	1.24202	0.204181
Metabolism of serotonin	2	1	0	1.24202	0	-1.24202	1.24202	0.353735
Serotonin clearance from the synaptic cleft	2	1	0	1.24202	0	-1.24202	1.24202	0.353735
NOSIP mediated eNOS trafficking	2	1	0	1.24202	0	-1.24202	1.24202	0.364119
Nicotinamide salvaging	2	1	0	1.24202	0	-1.24202	1.24202	0.364805
Activation and oligomerization of BAK protein	2	1	0	1.24202	0	-1.24202	1.24202	0.366073
Activation, translocation and oligomerization of BAX	2	1	0	1.24202	0	-1.24202	1.24202	0.366073
Regulation of PAK-2p34 activity by PS-GAP/RHG10	2	1	0	1.24202	0	-1.24202	1.24202	0.366484
Lectin pathway of complement activation	6	4	1	1.65603	0.486902	-1.16912	1.16912	0.100274
Pyrimidine biosynthesis	6	4	1	1.65603	0.486902	-1.16912	1.16912	0.159356
Dopamine receptors	5	0	2	0	1.16857	1.16857	1.16857	0.0381426
LRR FLII-interacting protein 1 (LRRFIP1) activates type I IFN production	5	0	2	0	1.16857	1.16857	1.16857	0.0402673
GRB2 events in ERBB2 signaling	23	14	21	1.51202	2.66738	1.15535	1.15535	0.00339273
Cam-PDE 1 activation	4	3	1	1.86303	0.730353	-1.13268	1.13268	0.34438
Gamma-carboxylation of protein precursors	9	4	0	1.10402	0	-1.10402	1.10402	0.0167923
Removal of aminoterminal propeptides from gamma-carboxylated proteins	9	4	0	1.10402	0	-1.10402	1.10402	0.0167923
Nectin/Necl trans heterodimerization	7	3	0	1.06459	0	-1.06459	1.06459	0.12135
SHC1 events in ERBB2 signaling	25	14	21	1.39106	2.45399	1.06293	1.06293	0.00339273
A third proteolytic cleavage releases NICD	9	5	1	1.38002	0.324602	-1.05542	1.05542	0.108293
RAF activation	5	12	12	5.9617	7.01139	1.0497	1.0497	0.296573
Activation of RAS in B Cells	5	12	12	5.9617	7.01139	1.0497	1.0497	0.297635
DCC mediated attractive signaling	14	7	1	1.24202	0.208672	-1.03335	1.03335	0.023989
Beta oxidation of lauroyl-CoA to decanoyl-CoA-CoA	5	2	0	0.993616	0	-0.993616	0.993616	0.0844071
Conjugation of benzoate with glycine	5	2	0	0.993616	0	-0.993616	0.993616	0.0882454
Propionyl-CoA catabolism	5	2	0	0.993616	0	-0.993616	0.993616	0.200034
SHC1 events in ERBB4 signaling	21	14	19	1.65603	2.64318	0.987157	0.987157	0.0142563
Trafficking of dietary sterols	3	0	1	0	0.973805	0.973805	0.973805	0.192461
Inhibition of TSC complex formation by PKB	3	0	1	0	0.973805	0.973805	0.973805	0.195099
Adrenaline signalling through Alpha-2 adrenergic receptor	3	0	1	0	0.973805	0.973805	0.973805	0.196059
Regulation of thyroid hormone activity	3	0	1	0	0.973805	0.973805	0.973805	0.198492
Oxygen-dependent Asparagine Hydroxylation of Hypoxia-inducible Factor Alpha	3	0	1	0	0.973805	0.973805	0.973805	0.198972
Arachidonate production from DAG	3	0	1	0	0.973805	0.973805	0.973805	0.200377
The NLRP1 inflammasome	3	0	1	0	0.973805	0.973805	0.973805	0.200548
5-Phosphoribose 1-diphosphate biosynthesis	3	0	1	0	0.973805	0.973805	0.973805	0.202639
Interconversion of 2-oxoglutarate and 2-hydroxyglutarate	3	0	1	0	0.973805	0.973805	0.973805	0.20329
Signalling to p38 via RIT and RIN	15	12	15	1.98723	2.92141	0.934182	0.934182	0.0291295
Downregulation of ERBB2:ERBB3 signaling	13	1	5	0.19108	1.12362	0.932541	0.932541	0.0228239
mitochondrial fatty acid beta-oxidation of saturated fatty acids	8	3	0	0.931515	0	-0.931515	0.931515	0.0608293
Neurotransmitter Clearance In The Synaptic Cleft	8	3	0	0.931515	0	-0.931515	0.931515	0.121522
ABCA transporters in lipid homeostasis	17	2	7	0.29224	1.20294	0.910695	0.910695	0.0200137
Gamma-carboxylation, transport, and amino-terminal cleavage of proteins	11	4	0	0.903287	0	-0.903287	0.903287	0.0167923
Glycogen breakdown (glycogenolysis)	14	5	0	0.887157	0	-0.887157	0.887157	0.0355723
Activation of NOXA and translocation to mitochondria	4	12	9	7.45212	6.57318	-0.878939	0.878939	0.166141
Activation of PUMA and translocation to mitochondria	4	12	9	7.45212	6.57318	-0.878939	0.878939	0.166141
ARMS-mediated activation	16	12	15	1.86303	2.73883	0.875796	0.875796	0.0291295
Apoptotic cleavage of cell adhesion proteins	11	1	4	0.225822	1.06233	0.836511	0.836511	0.126388
Attachment of GPI anchor to uPAR	7	0	2	0	0.83469	0.83469	0.83469	0.149349
Mitochondrial Fatty Acid Beta-Oxidation	15	5	0	0.828013	0	-0.828013	0.828013	0.034133
p130Cas linkage to MAPK signaling for integrins	15	5	0	0.828013	0	-0.828013	0.828013	0.0364291
Prostanoid ligand receptors	9	3	0	0.828013	0	-0.828013	0.828013	0.0648047
mitochondrial fatty acid beta-oxidation of unsaturated fatty acids	6	2	0	0.828013	0	-0.828013	0.828013	0.0844071
Transport of nucleotide sugars	9	3	0	0.828013	0	-0.828013	0.828013	0.123269
The retinoid cycle in cones (daylight vision)	6	2	0	0.828013	0	-0.828013	0.828013	0.205517
Beta oxidation of palmitoyl-CoA to myristoyl-CoA	3	1	0	0.828013	0	-0.828013	0.828013	0.357814
Dopamine clearance from the synaptic cleft	3	1	0	0.828013	0	-0.828013	0.828013	0.359219
Fibronectin matrix formation	3	1	0	0.828013	0	-0.828013	0.828013	0.359253
Rhesus glycoproteins mediate ammonium transport.	3	1	0	0.828013	0	-0.828013	0.828013	0.360487
The AIM2 inflammasome	3	1	0	0.828013	0	-0.828013	0.828013	0.36148
Signaling by NOTCH4	11	0	3	0	0.796749	0.796749	0.796749	0.041878
Transport of organic anions	11	0	3	0	0.796749	0.796749	0.796749	0.043146
Frs2-mediated activation	18	12	15	1.65603	2.43451	0.778485	0.778485	0.0291295
Recruitment of repair and signaling proteins to double-strand breaks	8	6	3	1.86303	1.09553	-0.7675	0.7675	0.144585
Nephrin interactions	22	9	2	1.0162	0.265583	-0.750615	0.750615	0.017512
MEK activation	7	12	12	4.25835	5.00814	0.749784	0.749784	0.296573
RAF phosphorylates MEK	7	12	12	4.25835	5.00814	0.749784	0.749784	0.296573
Type I hemidesmosome assembly	9	2	4	0.552009	1.29841	0.746397	0.746397	0.247533
PKA activation in glucagon signalling	17	5	0	0.7306	0	-0.7306	0.7306	0.0148389
Alpha-oxidation of phytanate	4	0	1	0	0.730353	0.730353	0.730353	0.196607
Vitamin B1 (thiamin) metabolism	4	0	1	0	0.730353	0.730353	0.730353	0.198492
Assembly of the RAD50-MRE11-NBS1 complex at DNA double-strand breaks	4	0	1	0	0.730353	0.730353	0.730353	0.199212
MRN complex relocalizes to nuclear foci	4	0	1	0	0.730353	0.730353	0.730353	0.199212
Catecholamine biosynthesis	4	0	1	0	0.730353	0.730353	0.730353	0.200411
Abnormal metabolism in phenylketonuria	4	0	1	0	0.730353	0.730353	0.730353	0.200857
Phosphorylation of proteins involved in G1/S transition by active Cyclin E:Cdk2 complexes	4	0	1	0	0.730353	0.730353	0.730353	0.201371
Class II GLUTs	4	0	1	0	0.730353	0.730353	0.730353	0.201645
Processing of DNA ends prior to end rejoining	4	0	1	0	0.730353	0.730353	0.730353	0.202056
Highly sodium permeable acetylcholine nicotinic receptors	7	2	0	0.709726	0	-0.709726	0.709726	0.197327
Multifunctional anion exchangers	7	2	0	0.709726	0	-0.709726	0.709726	0.200034
Scavenging by Class F Receptors	7	2	0	0.709726	0	-0.709726	0.709726	0.204764
NrCAM interactions	7	2	0	0.709726	0	-0.709726	0.709726	0.205483
Metabolism of nitric oxide	17	6	1	0.87672	0.171848	-0.704872	0.704872	0.0284441
eNOS activation and regulation	17	6	1	0.87672	0.171848	-0.704872	0.704872	0.0284441
Prolonged ERK activation events	20	12	15	1.49042	2.19106	0.700636	0.700636	0.0291295
Adenylate cyclase inhibitory pathway	14	5	1	0.887157	0.208672	-0.678485	0.678485	0.0655929
Inhibition of adenylate cyclase pathway	14	5	1	0.887157	0.208672	-0.678485	0.678485	0.0655929
Vitamin B5 (pantothenate) metabolism	11	3	0	0.677465	0	-0.677465	0.677465	0.0618232
Condensation of Prometaphase Chromosomes	11	3	0	0.677465	0	-0.677465	0.677465	0.121282
Organic cation/anion/zwitterion transport	13	0	3	0	0.674172	0.674172	0.674172	0.100754
Pre-NOTCH Processing in Golgi	18	6	1	0.828013	0.162301	-0.665713	0.665713	0.077416
Activation of Rac	14	1	4	0.177431	0.83469	0.657258	0.657258	0.126868
Na+/Cl- dependent neurotransmitter transporters	19	5	0	0.653695	0	-0.653695	0.653695	0.0342358
Elevation of cytosolic Ca2+ levels	9	0	2	0	0.649203	0.649203	0.649203	0.150171
Zinc efflux and compartmentalization by the SLC30 family	7	3	1	1.06459	0.417345	-0.647244	0.647244	0.278307
Neurofascin interactions	7	3	1	1.06459	0.417345	-0.647244	0.647244	0.395168
GPVI-mediated activation cascade	31	8	0	0.641043	0	-0.641043	0.641043	0.0077793
GRB2:SOS provides linkage to MAPK signaling for Intergrins	15	5	1	0.828013	0.194761	-0.633252	0.633252	0.153941
PTM: gamma carboxylation, hypusine formation and arylsulfatase activation	28	7	0	0.62101	0	-0.62101	0.62101	0.0124743
PKA activation	16	4	0	0.62101	0	-0.62101	0.62101	0.0164496
Metabolism of Angiotensinogen to Angiotensins	16	4	0	0.62101	0	-0.62101	0.62101	0.0461275
ChREBP activates metabolic gene expression	8	2	0	0.62101	0	-0.62101	0.62101	0.0883482
Serotonin receptors	12	3	0	0.62101	0	-0.62101	0.62101	0.124572
O2/CO2 exchange in erythrocytes	8	2	0	0.62101	0	-0.62101	0.62101	0.200274
Uptake of Carbon Dioxide and Release of Oxygen by Erythrocytes	8	2	0	0.62101	0	-0.62101	0.62101	0.200274
Uptake of Oxygen and Release of Carbon Dioxide by Erythrocytes	8	2	0	0.62101	0	-0.62101	0.62101	0.200274
Reactions specific to the complex N-glycan synthesis pathway	4	1	0	0.62101	0	-0.62101	0.62101	0.357642
Proton/oligonucleotide cotransporters	4	1	0	0.62101	0	-0.62101	0.62101	0.360075
Adenosine P1 receptors	4	1	0	0.62101	0	-0.62101	0.62101	0.361515
Influenza Virus Induced Apoptosis	4	1	0	0.62101	0	-0.62101	0.62101	0.362611
Reuptake of GABA	4	1	0	0.62101	0	-0.62101	0.62101	0.363982
Regulation of the Fanconi anemia pathway	10	6	3	1.49042	0.876424	-0.614	0.614	0.148835
DSCAM interactions	11	2	4	0.451644	1.06233	0.610689	0.610689	0.252742
Chondroitin sulfate biosynthesis	20	1	5	0.124202	0.730353	0.606151	0.606151	0.0968129
PKA-mediated phosphorylation of CREB	17	4	0	0.58448	0	-0.58448	0.58448	0.0164496
Activation of the AP-1 family of transcription factors	10	0	2	0	0.584283	0.584283	0.584283	0.038965
MASTL Facilitates Mitotic Progression	10	0	2	0	0.584283	0.584283	0.584283	0.151302
Sodium-coupled sulphate, di- and tri-carboxylate transporters	5	0	1	0	0.584283	0.584283	0.584283	0.195202
Electric Transmission Across Gap Junctions	5	0	1	0	0.584283	0.584283	0.584283	0.198389
Transmission across Electrical Synapses	5	0	1	0	0.584283	0.584283	0.584283	0.198389
Regulation of gene expression in endocrine-committed (NEUROG3+) progenitor cells	5	0	1	0	0.584283	0.584283	0.584283	0.199246
GRB2 events in EGFR signaling	14	12	13	2.12918	2.71274	0.583564	0.583564	0.17769
SOS-mediated signalling	14	12	13	2.12918	2.71274	0.583564	0.583564	0.17769
EGFR Transactivation by Gastrin	9	12	12	3.31205	3.89522	0.583165	0.583165	0.294071
Signaling by Activin	13	3	0	0.57324	0	-0.57324	0.57324	0.0638451
The activation of arylsulfatases	13	3	0	0.57324	0	-0.57324	0.57324	0.122687
Synthesis, Secretion, and Inactivation of Glucose-dependent Insulinotropic Polypeptide (GIP)	13	3	0	0.57324	0	-0.57324	0.57324	0.128341
Calnexin/calreticulin cycle	11	1	3	0.225822	0.796749	0.570927	0.570927	0.304078
Negative regulation of the PI3K/AKT network	8	3	1	0.931515	0.365177	-0.566338	0.566338	0.336943
Amine compound SLC transporters	30	8	1	0.662411	0.0973805	-0.56503	0.56503	0.0447567
GABA A receptor activation	12	2	4	0.414007	0.973805	0.559798	0.559798	0.301302
Regulation of signaling by CBL	18	4	0	0.552009	0	-0.552009	0.552009	0.0459561
Pyrimidine salvage reactions	9	2	0	0.552009	0	-0.552009	0.552009	0.0868403
TNF signaling	9	2	0	0.552009	0	-0.552009	0.552009	0.202159
Sodium/Proton exchangers	9	2	0	0.552009	0	-0.552009	0.552009	0.204901
Spry regulation of FGF signaling	16	0	3	0	0.547765	0.547765	0.547765	0.00613434
Regulation of KIT signaling	16	0	3	0	0.547765	0.547765	0.547765	0.100514
SHC-mediated signalling	15	12	13	1.98723	2.53189	0.54466	0.54466	0.17769
SHC1 events in EGFR signaling	15	12	13	1.98723	2.53189	0.54466	0.54466	0.17769
Homologous Recombination Repair	16	7	3	1.08677	0.547765	-0.539002	0.539002	0.121282
Homologous recombination repair of replication-independent double-strand breaks	16	7	3	1.08677	0.547765	-0.539002	0.539002	0.121282
Signalling to ERKs	37	12	17	0.805635	1.34227	0.536637	0.536637	0.00867032
NFG and proNGF binds to p75NTR	3	3	2	2.48404	1.94761	-0.536431	0.536431	0.712337
Beta-catenin phosphorylation cascade	17	14	15	2.04568	2.57772	0.532038	0.532038	0.0413297
Hormone ligand-binding receptors	11	0	2	0	0.531166	0.531166	0.531166	0.149897
Heme biosynthesis	11	0	2	0	0.531166	0.531166	0.531166	0.15096
RAF/MAP kinase cascade	10	12	12	2.98085	3.5057	0.524849	0.524849	0.296573
Signaling by NODAL	19	4	0	0.522956	0	-0.522956	0.522956	0.0435915
Neurophilin interactions with VEGF and VEGFR	4	2	1	1.24202	0.730353	-0.511667	0.511667	0.550925
HCN channels	4	2	1	1.24202	0.730353	-0.511667	0.511667	0.621282
Activation of AMPA receptors	4	2	1	1.24202	0.730353	-0.511667	0.511667	0.62183
Signaling by Robo receptor	32	4	9	0.310505	0.821648	0.511143	0.511143	0.0713502
NICD traffics to nucleus	13	5	2	0.9554	0.449448	-0.505952	0.505952	0.32865
Notch-HLH transcription pathway	13	5	2	0.9554	0.449448	-0.505952	0.505952	0.32865
Role of Abl in Robo-Slit signaling	9	3	1	0.828013	0.324602	-0.503412	0.503412	0.276936
Bicarbonate transporters	9	3	1	0.828013	0.324602	-0.503412	0.503412	0.398561
Apoptotic cleavage of cellular proteins	38	17	21	1.11128	1.61447	0.503185	0.503185	0.0570254
Dimerization of procaspase-8	10	2	0	0.496808	0	-0.496808	0.496808	0.202159
Regulation by c-FLIP	10	2	0	0.496808	0	-0.496808	0.496808	0.202159
Role of second messengers in netrin-1 signaling	10	2	0	0.496808	0	-0.496808	0.496808	0.203016
Tetrahydrobiopterin (BH4) synthesis, recycling, salvage and regulation	10	2	0	0.496808	0	-0.496808	0.496808	0.204455
Abacavir metabolism	5	1	0	0.496808	0	-0.496808	0.496808	0.358019
Cleavage of the damaged pyrimidine	5	1	0	0.496808	0	-0.496808	0.496808	0.359938
Depyrimidination	5	1	0	0.496808	0	-0.496808	0.496808	0.359938
Recognition and association of DNA glycosylase with site containing an affected pyrimidine	5	1	0	0.496808	0	-0.496808	0.496808	0.359938
PKA-mediated phosphorylation of key metabolic factors	5	1	0	0.496808	0	-0.496808	0.496808	0.362097
Serotonin and melatonin biosynthesis	5	1	0	0.496808	0	-0.496808	0.496808	0.363091
Activation of caspases through apoptosome-mediated cleavage	5	1	0	0.496808	0	-0.496808	0.496808	0.363125
Cytochrome c-mediated apoptotic response	5	1	0	0.496808	0	-0.496808	0.496808	0.363125
SMAC binds to IAPs	5	1	0	0.496808	0	-0.496808	0.496808	0.363125
SMAC-mediated apoptotic response	5	1	0	0.496808	0	-0.496808	0.496808	0.363125
SMAC-mediated dissociation of IAP:caspase complexes	5	1	0	0.496808	0	-0.496808	0.496808	0.363125
LDL-mediated lipid transport	5	1	0	0.496808	0	-0.496808	0.496808	0.36501
Scavenging by Class B Receptors	5	1	0	0.496808	0	-0.496808	0.496808	0.36501
Chk1/Chk2(Cds1) mediated inactivation of Cyclin B:Cdk1 complex	5	1	0	0.496808	0	-0.496808	0.496808	0.365559
Mtb iron assimilation by chelation	6	0	1	0	0.486902	0.486902	0.486902	0.20072
Pregnenolone biosynthesis	6	0	1	0	0.486902	0.486902	0.486902	0.20072
Nonhomologous End-joining (NHEJ)	6	0	1	0	0.486902	0.486902	0.486902	0.202056
SMAD2/SMAD3:SMAD4 heterotrimer regulates transcription	29	8	2	0.685252	0.201477	-0.483776	0.483776	0.076525
N-glycan trimming in the ER and Calnexin/Calreticulin cycle	13	1	3	0.19108	0.674172	0.483092	0.483092	0.304078
Laminin interactions	23	8	3	0.864014	0.381054	-0.48296	0.48296	0.206237
SHC-related events	17	12	13	1.75344	2.23402	0.480582	0.480582	0.17769
Post-transcriptional Silencing By Small RNAs	7	1	2	0.354863	0.83469	0.479827	0.479827	0.345099
Constitutive Signaling by NOTCH1 t(7;9)(NOTCH1:M1580_K2555) Translocation Mutant	7	1	2	0.354863	0.83469	0.479827	0.479827	0.351371
NCAM signaling for neurite out-growth	63	22	29	0.867443	1.34478	0.477335	0.477335	0.0322138
Thyroxine biosynthesis	8	2	3	0.62101	1.09553	0.47452	0.47452	0.512954
Organic anion transporters	8	2	3	0.62101	1.09553	0.47452	0.47452	0.515387
SHC-related events triggered by IGF1R	18	12	13	1.65603	2.10991	0.453883	0.453883	0.17769
Netrin mediated repulsion signals	10	3	1	0.745212	0.292141	-0.453071	0.453071	0.343146
Glucagon signaling in metabolic regulation	33	6	0	0.451644	0	-0.451644	0.451644	0.0164496
alpha-linolenic (omega3) and linoleic (omega6) acid metabolism	11	2	0	0.451644	0	-0.451644	0.451644	0.198595
alpha-linolenic acid (ALA) metabolism	11	2	0	0.451644	0	-0.451644	0.451644	0.198595
Glutathione synthesis and recycling	11	2	0	0.451644	0	-0.451644	0.451644	0.20281
Unwinding of DNA	11	2	0	0.451644	0	-0.451644	0.451644	0.204215
HDL-mediated lipid transport	15	2	4	0.331205	0.779044	0.447838	0.447838	0.249589
CaM pathway	26	7	2	0.66878	0.224724	-0.444056	0.444056	0.12135
Calmodulin induced events	26	7	2	0.66878	0.224724	-0.444056	0.444056	0.12135
Integrin alphaIIb beta3 signaling	27	6	1	0.552009	0.108201	-0.443808	0.443808	0.106648
NOTCH2 Activation and Transmission of Signal to the Nucleus	21	1	4	0.118288	0.55646	0.438172	0.438172	0.128547
Nucleotide Excision Repair	49	2	9	0.101389	0.536586	0.435197	0.435197	0.00921864
Dual incision reaction in TC-NER	28	1	5	0.0887157	0.521681	0.432965	0.432965	0.0424606
Formation of transcription-coupled NER (TC-NER) repair complex	28	1	5	0.0887157	0.521681	0.432965	0.432965	0.0424606
Nuclear Receptor transcription pathway	51	10	1	0.487067	0.0572826	-0.429784	0.429784	0.0151474
Repair synthesis for gap-filling by DNA polymerase in TC-NER	15	1	3	0.165603	0.584283	0.41868	0.41868	0.120562
Repair synthesis of patch ~27-30 bases long by DNA polymerase	15	1	3	0.165603	0.584283	0.41868	0.41868	0.120562
N-Glycan antennae elongation	15	1	3	0.165603	0.584283	0.41868	0.41868	0.213845
Constitutive Signaling by NOTCH1 HD Domain Mutants	15	1	3	0.165603	0.584283	0.41868	0.41868	0.21621
Sema3A PAK dependent Axon repulsion	15	1	3	0.165603	0.584283	0.41868	0.41868	0.298321
Transcription-coupled NER (TC-NER)	44	2	8	0.112911	0.531166	0.418255	0.418255	0.0134339
Synthesis of Prostaglandins (PG) and Thromboxanes (TX)	14	0	2	0	0.417345	0.417345	0.417345	0.147533
Golgi Cisternae Pericentriolar Stack Reorganization	14	0	2	0	0.417345	0.417345	0.417345	0.14952
Cation-coupled Chloride cotransporters	7	0	1	0	0.417345	0.417345	0.417345	0.195339
Small Interfering RNA (siRNA) Biogenesis	7	0	1	0	0.417345	0.417345	0.417345	0.198149
Pentose phosphate pathway (hexose monophosphate shunt)	7	0	1	0	0.417345	0.417345	0.417345	0.198218
Transport of nucleosides and free purine and pyrimidine bases across the plasma membrane	7	0	1	0	0.417345	0.417345	0.417345	0.20072
Conjugation of salicylate with glycine	7	0	1	0	0.417345	0.417345	0.417345	0.201988
Presynaptic nicotinic acetylcholine receptors	12	2	0	0.414007	0	-0.414007	0.414007	0.197327
Caspase-8 activation	12	2	0	0.414007	0	-0.414007	0.414007	0.202159
Recycling of bile acids and salts	12	2	0	0.414007	0	-0.414007	0.414007	0.203804
Beta-oxidation of very long chain fatty acids	6	1	0	0.414007	0	-0.414007	0.414007	0.357642
Vasopressin-like receptors	6	1	0	0.414007	0	-0.414007	0.414007	0.358602
Transport and synthesis of PAPS	6	1	0	0.414007	0	-0.414007	0.414007	0.361515
RSK activation	6	1	0	0.414007	0	-0.414007	0.414007	0.361857
Linoleic acid (LA) metabolism	6	1	0	0.414007	0	-0.414007	0.414007	0.361892
Methionine salvage pathway	6	1	0	0.414007	0	-0.414007	0.414007	0.362509
FasL/ CD95L signaling	6	1	0	0.414007	0	-0.414007	0.414007	0.363125
Activation of C3 and C5	6	1	0	0.414007	0	-0.414007	0.414007	0.363708
Assembly of Viral Components at the Budding Site	6	1	0	0.414007	0	-0.414007	0.414007	0.364119
Downregulation of SMAD2/3:SMAD4 transcriptional activity	23	5	1	0.540009	0.127018	-0.412991	0.412991	0.109561
Ca-dependent events	28	7	2	0.62101	0.208672	-0.412338	0.412338	0.12135
Formation of Fibrin Clot (Clotting Cascade)	32	10	4	0.776263	0.365177	-0.411086	0.411086	0.169637
Signalling to RAS	27	12	14	1.10402	1.51481	0.410789	0.410789	0.112234
Histidine catabolism	5	2	1	0.993616	0.584283	-0.409333	0.409333	0.647395
Class C/3 (Metabotropic glutamate/pheromone receptors)	40	4	9	0.248404	0.657318	0.408914	0.408914	0.0857437
Adherens junctions interactions	29	7	10	0.599596	1.00738	0.407788	0.407788	0.277073
p38MAPK events	13	12	12	2.29296	2.69669	0.40373	0.40373	0.298047
Transcriptional activity of SMAD2/SMAD3:SMAD4 heterotrimer	41	9	2	0.545277	0.142508	-0.402769	0.402769	0.0501371
Sema4D induced cell migration and growth-cone collapse	24	2	5	0.207003	0.608628	0.401625	0.401625	0.135538
NCAM1 interactions	37	7	11	0.469954	0.868528	0.398575	0.398575	0.179267
Gap-filling DNA repair synthesis and ligation in GG-NER	16	1	3	0.155253	0.547765	0.392513	0.392513	0.120562
Gap-filling DNA repair synthesis and ligation in TC-NER	16	1	3	0.155253	0.547765	0.392513	0.392513	0.120562
Signaling by FGFR1 fusion mutants	19	3	0	0.392217	0	-0.392217	0.392217	0.0631597
Prostacyclin signalling through prostacyclin receptor	19	3	0	0.392217	0	-0.392217	0.392217	0.0638794
Signaling by Leptin	21	12	13	1.41945	1.80849	0.389043	0.389043	0.177964
Activation of DNA fragmentation factor	13	2	0	0.38216	0	-0.38216	0.38216	0.200651
Apoptosis induced DNA fragmentation	13	2	0	0.38216	0	-0.38216	0.38216	0.200651
DEx/H-box helicases activate type I IFN and inflammatory cytokines production	13	2	0	0.38216	0	-0.38216	0.38216	0.203256
G2/M Checkpoints	44	9	2	0.508099	0.132792	-0.375308	0.375308	0.00942426
cGMP effects	18	2	4	0.276004	0.649203	0.373199	0.373199	0.347395
CHL1 interactions	9	1	2	0.276004	0.649203	0.373199	0.373199	0.49133
Fatty Acyl-CoA Biosynthesis	20	3	0	0.372606	0	-0.372606	0.372606	0.0617546
Collagen biosynthesis and modifying enzymes	64	19	8	0.737449	0.365177	-0.372273	0.372273	0.0813228
TAK1 activates NFkB by phosphorylation and activation of IKKs complex	26	5	1	0.4777	0.112362	-0.365338	0.365338	0.195613
Metabolism of porphyrins	16	0	2	0	0.365177	0.365177	0.365177	0.15096
Degradation of cysteine and homocysteine	8	0	1	0	0.365177	0.365177	0.365177	0.196402
Lysine catabolism	8	0	1	0	0.365177	0.365177	0.365177	0.198115
Stabilization of mRNA by HuR	8	0	1	0	0.365177	0.365177	0.365177	0.203496
CREB phosphorylation through the activation of Ras	27	2	5	0.184003	0.541003	0.357	0.357	0.132934
Mitochondrial tRNA aminoacylation	21	3	0	0.354863	0	-0.354863	0.354863	0.126662
Acetylcholine Binding And Downstream Events	14	2	0	0.354863	0	-0.354863	0.354863	0.197327
Activation of Nicotinic Acetylcholine Receptors	14	2	0	0.354863	0	-0.354863	0.354863	0.197327
Postsynaptic nicotinic acetylcholine receptors	14	2	0	0.354863	0	-0.354863	0.354863	0.197327
Homologous DNA pairing and strand exchange	7	1	0	0.354863	0	-0.354863	0.354863	0.361309
CREB phosphorylation through the activation of Adenylate Cyclase	7	1	0	0.354863	0	-0.354863	0.354863	0.362097
Apoptotic factor-mediated response	7	1	0	0.354863	0	-0.354863	0.354863	0.363125
TRAIL signaling	7	1	0	0.354863	0	-0.354863	0.354863	0.363125
Terminal pathway of complement	7	1	0	0.354863	0	-0.354863	0.354863	0.363708
eNOS activation	7	1	0	0.354863	0	-0.354863	0.354863	0.364119
Intrinsic Pathway for Apoptosis	38	16	9	1.04591	0.691914	-0.353998	0.353998	0.0482522
Regulatory RNA pathways	26	1	4	0.09554	0.449448	0.353908	0.353908	0.130226
Other semaphorin interactions	19	2	4	0.261478	0.615035	0.353557	0.353557	0.340816
Cytosolic Iron-sulfur Cluster Assembly	13	3	1	0.57324	0.224724	-0.348516	0.348516	0.399589
Nef mediated downregulation of MHC class I complex cell surface expression	11	2	3	0.451644	0.796749	0.345106	0.345106	0.438108
Fanconi Anemia pathway	24	8	4	0.828013	0.486902	-0.341111	0.341111	0.225291
Retinoid metabolism and transport	40	9	3	0.558909	0.219106	-0.339803	0.339803	0.0885881
Activation of BH3-only proteins	25	14	9	1.39106	1.05171	-0.339353	0.339353	0.122721
Activation of Ca-permeable Kainate Receptor	10	1	2	0.248404	0.584283	0.335879	0.335879	0.35096
Ionotropic activity of Kainate Receptors	10	1	2	0.248404	0.584283	0.335879	0.335879	0.35096
Interaction With The Zona Pellucida	10	1	2	0.248404	0.584283	0.335879	0.335879	0.48475
CD28 dependent PI3K/Akt signaling	21	4	1	0.47315	0.139115	-0.334036	0.334036	0.215147
CDO in myogenesis	29	2	5	0.171313	0.503692	0.332379	0.332379	0.177382
Myogenesis	29	2	5	0.171313	0.503692	0.332379	0.332379	0.177382
Death Receptor Signalling	15	2	0	0.331205	0	-0.331205	0.331205	0.202159
Activation of BAD and translocation to mitochondria	15	2	0	0.331205	0	-0.331205	0.331205	0.206923
Cobalamin (Cbl, vitamin B12) transport and metabolism	19	1	3	0.130739	0.461276	0.330537	0.330537	0.216998
Platelet calcium homeostasis	19	1	3	0.130739	0.461276	0.330537	0.330537	0.301782
Synthesis and interconversion of nucleotide di- and triphosphates	18	0	2	0	0.324602	0.324602	0.324602	0.147704
RNA Polymerase III Chain Elongation	18	0	2	0	0.324602	0.324602	0.324602	0.148698
Oxygen-dependent Proline Hydroxylation of Hypoxia-inducible Factor Alpha	18	0	2	0	0.324602	0.324602	0.324602	0.153187
Adrenoceptors	9	0	1	0	0.324602	0.324602	0.324602	0.196059
Import of palmitoyl-CoA into the mitochondrial matrix	9	0	1	0	0.324602	0.324602	0.324602	0.201371
Retinoid cycle disease events	9	0	1	0	0.324602	0.324602	0.324602	0.20353
BMAL1:CLOCK/NPAS2 Activates Circadian Expression	37	6	1	0.402817	0.0789571	-0.32386	0.32386	0.0789239
Recycling pathway of L1	27	7	3	0.64401	0.324602	-0.319409	0.319409	0.251337
Constitutive Signaling by NOTCH1 HD+PEST Domain Mutants	57	8	13	0.348637	0.666287	0.31765	0.31765	0.100514
Constitutive Signaling by NOTCH1 PEST Domain Mutants	57	8	13	0.348637	0.666287	0.31765	0.31765	0.100514
Pyrimidine catabolism	12	2	3	0.414007	0.730353	0.316347	0.316347	0.326422
Platelet Aggregation (Plug Formation)	37	7	2	0.469954	0.157914	-0.312039	0.312039	0.16196
TGF-beta receptor signaling in EMT (epithelial to mesenchymal transition)	16	2	0	0.310505	0	-0.310505	0.310505	0.203701
Digestion of dietary carbohydrate	8	1	0	0.310505	0	-0.310505	0.310505	0.355072
Beta-oxidation of pristanoyl-CoA	8	1	0	0.310505	0	-0.310505	0.310505	0.357642
Sema4D mediated inhibition of cell attachment and migration	8	1	0	0.310505	0	-0.310505	0.310505	0.357642
Base-Excision Repair, AP Site Formation	8	1	0	0.310505	0	-0.310505	0.310505	0.359938
Glucocorticoid biosynthesis	8	1	0	0.310505	0	-0.310505	0.310505	0.359938
Coenzyme A biosynthesis	8	1	0	0.310505	0	-0.310505	0.310505	0.360761
Host Interactions with Influenza Factors	8	1	0	0.310505	0	-0.310505	0.310505	0.362611
Binding of RNA by Insulin-like Growth Factor-2 mRNA Binding Proteins (IGF2BPs/IMPs/VICKZs)	8	1	0	0.310505	0	-0.310505	0.310505	0.362817
Synthesis of PG	8	1	0	0.310505	0	-0.310505	0.310505	0.365182
BH3-only proteins associate with and inactivate anti-apoptotic BCL-2 members	8	1	0	0.310505	0	-0.310505	0.310505	0.366073
NOD1/2 Signaling Pathway	31	5	1	0.400652	0.0942392	-0.306412	0.306412	0.194825
CYP2E1 reactions	11	1	2	0.225822	0.531166	0.305344	0.305344	0.346779
Eicosanoid ligand-binding receptors	15	3	1	0.496808	0.194761	-0.302047	0.302047	0.342255
Cell junction organization	84	11	18	0.325291	0.626017	0.300726	0.300726	0.0672036
Cell-cell junction organization	59	7	12	0.294717	0.594186	0.299469	0.299469	0.13098
G beta:gamma signalling through PI3Kgamma	25	3	0	0.298085	0	-0.298085	0.298085	0.063708
TGF-beta receptor signaling activates SMADs	32	5	1	0.388131	0.0912942	-0.296837	0.296837	0.155278
Activation of GABAB receptors	39	7	2	0.445853	0.149816	-0.296037	0.296037	0.0981837
GABA B receptor activation	39	7	2	0.445853	0.149816	-0.296037	0.296037	0.0981837
Common Pathway	14	4	2	0.709726	0.417345	-0.292381	0.292381	0.525703
Anchoring fibril formation	7	2	1	0.709726	0.417345	-0.292381	0.292381	0.623509
Regulation of gene expression in late stage (branching morphogenesis) pancreatic bud precursor cells	7	2	1	0.709726	0.417345	-0.292381	0.292381	0.637766
Cytosolic sulfonation of small molecules	17	2	0	0.29224	0	-0.29224	0.29224	0.20024
Branched-chain amino acid catabolism	17	2	0	0.29224	0	-0.29224	0.29224	0.200857
Extrinsic Pathway for Apoptosis	17	2	0	0.29224	0	-0.29224	0.29224	0.202159
Synthesis, Secretion, and Deacylation of Ghrelin	17	2	0	0.29224	0	-0.29224	0.29224	0.205792
Regulation of Rheb GTPase activity by AMPK	10	0	1	0	0.292141	0.292141	0.292141	0.195099
Glycoprotein hormones	10	0	1	0	0.292141	0.292141	0.292141	0.19743
COPI Mediated Transport	10	0	1	0	0.292141	0.292141	0.292141	0.197498
Golgi to ER Retrograde Transport	10	0	1	0	0.292141	0.292141	0.292141	0.197498
Purine catabolism	10	0	1	0	0.292141	0.292141	0.292141	0.198698
Ceramide signalling	3	2	2	1.65603	1.94761	0.291583	0.291583	0.597841
Signaling by NOTCH2	32	1	4	0.0776263	0.365177	0.28755	0.28755	0.128547
Autodegradation of the E3 ubiquitin ligase COP1	51	20	12	0.974133	0.687392	-0.286742	0.286742	0.0340302
Telomere C-strand (Lagging Strand) Synthesis	22	1	3	0.112911	0.398375	0.285464	0.285464	0.120562
Polo-like kinase mediated events	16	3	1	0.465758	0.182588	-0.283169	0.283169	0.344345
Non-integrin membrane-ECM interactions	42	13	7	0.76887	0.486902	-0.281967	0.281967	0.283962
Stabilization of p53	52	20	12	0.9554	0.674172	-0.281228	0.281228	0.0340302
Keratan sulfate degradation	12	1	2	0.207003	0.486902	0.279899	0.279899	0.163708
Miscellaneous substrates	12	1	2	0.207003	0.486902	0.279899	0.279899	0.352228
Visual phototransduction	90	16	5	0.441607	0.162301	-0.279306	0.279306	0.0378341
Regulation of Water Balance by Renal Aquaporins	43	6	1	0.34661	0.0679399	-0.27867	0.27867	0.077416
Collagen degradation	38	4	7	0.261478	0.538155	0.276677	0.276677	0.247875
Inactivation of APC/C via direct inhibition of the APC/C complex	18	2	0	0.276004	0	-0.276004	0.276004	0.203221
Inhibition of the proteolytic activity of APC/C required for the onset of anaphase by mitotic spindle checkpoint components	18	2	0	0.276004	0	-0.276004	0.276004	0.203221
Highly calcium permeable nicotinic acetylcholine receptors	9	1	0	0.276004	0	-0.276004	0.276004	0.354249
Displacement of DNA glycosylase by APE1	9	1	0	0.276004	0	-0.276004	0.276004	0.359938
Phenylalanine and tyrosine catabolism	9	1	0	0.276004	0	-0.276004	0.276004	0.361069
S6K1-mediated signalling	9	1	0	0.276004	0	-0.276004	0.276004	0.361343
Urea cycle	9	1	0	0.276004	0	-0.276004	0.276004	0.361686
Formyl peptide receptors bind formyl peptides and many other ligands	9	1	0	0.276004	0	-0.276004	0.276004	0.361926
Crosslinking of collagen fibrils	9	1	0	0.276004	0	-0.276004	0.276004	0.3634
Lysosphingolipid and LPA receptors	9	1	0	0.276004	0	-0.276004	0.276004	0.364325
Apoptotic execution phase	52	19	21	0.90763	1.1798	0.272172	0.272172	0.196299
SEMA3A-Plexin repulsion signaling by inhibiting Integrin adhesion	14	2	3	0.354863	0.626017	0.271154	0.271154	0.513125
Platelet degranulation	79	25	14	0.786089	0.517719	-0.26837	0.26837	0.0927347
p75NTR negatively regulates cell cycle via SC1	6	3	2	1.24202	0.973805	-0.268215	0.268215	0.712851
Mitotic Prophase	61	4	9	0.162888	0.431028	0.26814	0.26814	0.117718
Transferrin endocytosis and recycling	28	3	0	0.266147	0	-0.266147	0.266147	0.123132
Purine metabolism	33	0	3	0	0.265583	0.265583	0.265583	0.0981837
CD28 dependent Vav1 pathway	11	0	1	0	0.265583	0.265583	0.265583	0.196265
Purine ribonucleoside monophosphate biosynthesis	11	0	1	0	0.265583	0.265583	0.265583	0.196504
Interleukin-6 signaling	11	0	1	0	0.265583	0.265583	0.265583	0.200446
Dermatan sulfate biosynthesis	11	0	1	0	0.265583	0.265583	0.265583	0.20096
Loss of Function of SMAD2/3 in Cancer	70	11	3	0.390349	0.125203	-0.265146	0.265146	0.0624743
Loss of Function of SMAD4 in Cancer	70	11	3	0.390349	0.125203	-0.265146	0.265146	0.0624743
Loss of Function of TGFBR1 in Cancer	70	11	3	0.390349	0.125203	-0.265146	0.265146	0.0624743
Loss of Function of TGFBR2 in Cancer	70	11	3	0.390349	0.125203	-0.265146	0.265146	0.0624743
SMAD2/3 MH2 Domain Mutants in Cancer	70	11	3	0.390349	0.125203	-0.265146	0.265146	0.0624743
SMAD2/3 Phosphorylation Motif Mutants in Cancer	70	11	3	0.390349	0.125203	-0.265146	0.265146	0.0624743
SMAD4 MH2 Domain Mutants in Cancer	70	11	3	0.390349	0.125203	-0.265146	0.265146	0.0624743
Signaling by TGF-beta Receptor Complex	70	11	3	0.390349	0.125203	-0.265146	0.265146	0.0624743
Signaling by TGF-beta Receptor Complex in Cancer	70	11	3	0.390349	0.125203	-0.265146	0.265146	0.0624743
TGFBR1 KD Mutants in Cancer	70	11	3	0.390349	0.125203	-0.265146	0.265146	0.0624743
TGFBR1 LBD Mutants in Cancer	70	11	3	0.390349	0.125203	-0.265146	0.265146	0.0624743
TGFBR2 Kinase Domain Mutants in Cancer	70	11	3	0.390349	0.125203	-0.265146	0.265146	0.0624743
TGFBR2 MSI Frameshift Mutants in Cancer	70	11	3	0.390349	0.125203	-0.265146	0.265146	0.0624743
Sema4D in semaphorin signaling	27	3	5	0.276004	0.541003	0.264998	0.264998	0.300651
Amine-derived hormones	16	3	4	0.465758	0.730353	0.264596	0.264596	0.526559
Basigin interactions	25	5	2	0.496808	0.233713	-0.263095	0.263095	0.332899
Gap junction assembly	19	2	0	0.261478	0	-0.261478	0.261478	0.201337
Mitotic Spindle Checkpoint	19	2	0	0.261478	0	-0.261478	0.261478	0.203221
Ubiquitin Mediated Degradation of Phosphorylated Cdc25A	52	9	3	0.42993	0.168543	-0.261387	0.261387	0.047464
p53-Independent DNA Damage Response	52	9	3	0.42993	0.168543	-0.261387	0.261387	0.047464
p53-Independent G1/S DNA damage checkpoint	52	9	3	0.42993	0.168543	-0.261387	0.261387	0.047464
Receptor-ligand binding initiates the second proteolytic cleavage of Notch receptor	14	5	3	0.887157	0.626017	-0.26114	0.26114	0.603633
Double-Strand Break Repair	22	7	4	0.790376	0.531166	-0.25921	0.25921	0.362474
Fertilization	26	2	4	0.19108	0.449448	0.258368	0.258368	0.297121
Reproduction	26	2	4	0.19108	0.449448	0.258368	0.258368	0.297121
VEGF binds to VEGFR leading to receptor dimerization	8	2	1	0.62101	0.365177	-0.255833	0.255833	0.550925
Regulation of Insulin Secretion by Fatty Acids Bound to GPR40 (FFAR1)	8	2	1	0.62101	0.365177	-0.255833	0.255833	0.62135
Regulation of Insulin Secretion by Free Fatty Acids	8	2	1	0.62101	0.365177	-0.255833	0.255833	0.62135
Amino Acid conjugation	8	2	1	0.62101	0.365177	-0.255833	0.255833	0.621796
Conjugation of carboxylic acids	8	2	1	0.62101	0.365177	-0.255833	0.255833	0.621796
MicroRNA (miRNA) Biogenesis	23	0	2	0	0.254036	0.254036	0.254036	0.148424
Response to elevated platelet cytosolic Ca2+	84	25	14	0.739298	0.486902	-0.252395	0.252395	0.0927347
RNA Polymerase I Transcription Initiation	25	1	3	0.0993616	0.35057	0.251208	0.251208	0.219294
G-protein beta:gamma signalling	28	4	1	0.354863	0.104336	-0.250527	0.250527	0.161823
Vitamin D (calciferol) metabolism	7	4	4	1.41945	1.66938	0.249928	0.249928	0.708602
Assembly of collagen fibrils and other multimeric structures	54	16	9	0.736012	0.486902	-0.24911	0.24911	0.292118
Glycosphingolipid metabolism	40	4	0	0.248404	0	-0.248404	0.248404	0.0831049
Glucagon-type ligand receptors	30	3	0	0.248404	0	-0.248404	0.248404	0.124058
Pyruvate metabolism	20	2	0	0.248404	0	-0.248404	0.248404	0.201439
Ethanol oxidation	10	1	0	0.248404	0	-0.248404	0.248404	0.353735
Calcitonin-like ligand receptors	10	1	0	0.248404	0	-0.248404	0.248404	0.357916
Abacavir transport and metabolism	10	1	0	0.248404	0	-0.248404	0.248404	0.358019
Biotin transport and metabolism	10	1	0	0.248404	0	-0.248404	0.248404	0.359836
Base-free sugar-phosphate removal via the single-nucleotide replacement pathway	10	1	0	0.248404	0	-0.248404	0.248404	0.359938
Methylation	10	1	0	0.248404	0	-0.248404	0.248404	0.360281
TRIF-mediated programmed cell death	10	1	0	0.248404	0	-0.248404	0.248404	0.363125
Regulation of Signaling by NODAL	10	1	0	0.248404	0	-0.248404	0.248404	0.3634
Activation of Chaperone Genes by ATF6-alpha	10	1	0	0.248404	0	-0.248404	0.248404	0.364119
Virus Assembly and Release	10	1	0	0.248404	0	-0.248404	0.248404	0.364119
Activation of the phototransduction cascade	10	1	0	0.248404	0	-0.248404	0.248404	0.365045
SLBP independent Processing of Histone Pre-mRNAs	10	1	0	0.248404	0	-0.248404	0.248404	0.366381
Synthesis of PIPs at the late endosome membrane	10	1	0	0.248404	0	-0.248404	0.248404	0.368095
Interaction between L1 and Ankyrins	26	12	8	1.14648	0.898897	-0.247583	0.247583	0.542838
Diseases associated with visual transduction	91	16	6	0.436754	0.192621	-0.244134	0.244134	0.0732351
P2Y receptors	12	0	1	0	0.243451	0.243451	0.243451	0.19695
Passive Transport by Aquaporins	12	0	1	0	0.243451	0.243451	0.243451	0.197772
Tandem pore domain potassium channels	12	0	1	0	0.243451	0.243451	0.243451	0.198458
PECAM1 interactions	12	0	1	0	0.243451	0.243451	0.243451	0.200583
Zinc transporters	17	4	2	0.58448	0.343696	-0.240784	0.240784	0.471864
Intrinsic Pathway	17	4	2	0.58448	0.343696	-0.240784	0.240784	0.527862
DNA strand elongation	31	3	0	0.240391	0	-0.240391	0.240391	0.123098
GABA synthesis, release, reuptake and degradation	19	3	1	0.392217	0.153759	-0.238458	0.238458	0.276182
RIP-mediated NFkB activation via ZBP1	21	2	0	0.236575	0	-0.236575	0.236575	0.203256
G1/S DNA Damage Checkpoints	60	21	13	0.869414	0.632973	-0.236441	0.236441	0.0771761
Tie2 Signaling	18	17	13	2.34604	2.10991	-0.236128	0.236128	0.609561
Aquaporin-mediated transport	51	6	1	0.29224	0.0572826	-0.234957	0.234957	0.077416
Loss of Function of FBXW7 in Cancer and NOTCH1 Signaling	5	4	3	1.98723	1.75285	-0.234384	0.234384	0.743454
Signaling by FGFR1 mutants	30	4	1	0.331205	0.0973805	-0.233825	0.233825	0.212817
Post-translational modification: synthesis of GPI-anchored proteins	25	0	2	0	0.233713	0.233713	0.233713	0.149349
Bile acid and bile salt metabolism	32	3	0	0.232879	0	-0.232879	0.232879	0.121487
G-protein mediated events	44	10	5	0.564555	0.331979	-0.232576	0.232576	0.286258
Integration of energy metabolism	105	18	7	0.425835	0.194761	-0.231075	0.231075	0.0584647
O-linked glycosylation of mucins	64	7	11	0.271692	0.502118	0.230426	0.230426	0.192221
Negative regulation of FGFR signaling	40	1	4	0.062101	0.292141	0.23004	0.23004	0.0798835
FRS2-mediated cascade	38	13	14	0.849803	1.07631	0.226507	0.226507	0.265045
Gluconeogenesis	31	4	1	0.320521	0.0942392	-0.226282	0.226282	0.268849
tRNA Aminoacylation	42	5	1	0.295719	0.0695575	-0.226162	0.226162	0.192461
Glutathione conjugation	33	3	0	0.225822	0	-0.225822	0.225822	0.121008
Post-Elongation Processing of Intron-Containing pre-mRNA	33	3	0	0.225822	0	-0.225822	0.225822	0.124606
mRNA 3'-end processing	33	3	0	0.225822	0	-0.225822	0.225822	0.124606
CTLA4 inhibitory signaling	22	2	0	0.225822	0	-0.225822	0.225822	0.199589
Highly calcium permeable postsynaptic nicotinic acetylcholine receptors	11	1	0	0.225822	0	-0.225822	0.225822	0.354249
Interleukin-7 signaling	11	1	0	0.225822	0	-0.225822	0.225822	0.363982
Recruitment of NuMA to mitotic centrosomes	11	1	0	0.225822	0	-0.225822	0.225822	0.365353
SLBP Dependent Processing of Replication-Dependent Histone Pre-mRNAs	11	1	0	0.225822	0	-0.225822	0.225822	0.366381
Purine salvage	13	0	1	0	0.224724	0.224724	0.224724	0.198903
Signal regulatory protein (SIRP) family interactions	13	0	1	0	0.224724	0.224724	0.224724	0.200583
IRF3-mediated induction of type I IFN	13	0	1	0	0.224724	0.224724	0.224724	0.202056
Extension of Telomeres	28	1	3	0.0887157	0.313009	0.224293	0.224293	0.120562
PD-1 signaling	28	1	3	0.0887157	0.313009	0.224293	0.224293	0.3
Regulation of Insulin Secretion by Glucagon-like Peptide-1	43	5	1	0.288842	0.0679399	-0.220902	0.220902	0.199315
Axonal growth stimulation	4	2	2	1.24202	1.46071	0.218687	0.218687	0.597841
Activation of Na-permeable Kainate Receptors	2	1	1	1.24202	1.46071	0.218687	0.218687	0.610041
Circadian Clock	55	6	1	0.270986	0.0531166	-0.21787	0.21787	0.0789239
Voltage gated Potassium channels	43	12	7	0.69322	0.475579	-0.217641	0.217641	0.38331
APC-Cdc20 mediated degradation of Nek2A	23	2	0	0.216003	0	-0.216003	0.216003	0.203221
The canonical retinoid cycle in rods (twilight vision)	21	3	1	0.354863	0.139115	-0.215748	0.215748	0.394997
HS-GAG degradation	21	3	1	0.354863	0.139115	-0.215748	0.215748	0.396127
Antigen Activates B Cell Receptor Leading to Generation of Second Messengers	45	2	5	0.110402	0.324602	0.2142	0.2142	0.213914
Chondroitin sulfate/dermatan sulfate metabolism	50	4	7	0.198723	0.408998	0.210275	0.210275	0.294688
MAPK targets/ Nuclear events mediated by MAP kinases	30	1	3	0.0828013	0.292141	0.20934	0.20934	0.216107
G-protein activation	28	0	2	0	0.208672	0.208672	0.208672	0.149383
TRAF3-dependent IRF activation pathway	14	0	1	0	0.208672	0.208672	0.208672	0.197327
Antigen Presentation: Folding, assembly and peptide loading of class I MHC	24	2	0	0.207003	0	-0.207003	0.207003	0.200651
Circadian Repression of Expression by REV-ERBA	24	2	0	0.207003	0	-0.207003	0.207003	0.202399
Regulation of pyruvate dehydrogenase (PDH) complex	12	1	0	0.207003	0	-0.207003	0.207003	0.359767
Resolution of AP sites via the single-nucleotide replacement pathway	12	1	0	0.207003	0	-0.207003	0.207003	0.359938
NOTCH2 intracellular domain regulates transcription	12	1	0	0.207003	0	-0.207003	0.207003	0.360487
Eicosanoids	12	1	0	0.207003	0	-0.207003	0.207003	0.360727
Hormone-sensitive lipase (HSL)-mediated triacylglycerol hydrolysis	12	1	0	0.207003	0	-0.207003	0.207003	0.362097
Activation of Chaperones by ATF6-alpha	12	1	0	0.207003	0	-0.207003	0.207003	0.364119
Reversible Hydration of Carbon Dioxide	12	1	0	0.207003	0	-0.207003	0.207003	0.36597
Smooth Muscle Contraction	22	3	1	0.338733	0.132792	-0.205941	0.205941	0.395134
p53-Dependent G1 DNA Damage Response	57	20	13	0.871593	0.666287	-0.205306	0.205306	0.119705
p53-Dependent G1/S DNA damage checkpoint	57	20	13	0.871593	0.666287	-0.205306	0.205306	0.119705
Signaling by SCF-KIT	139	25	31	0.44677	0.651538	0.204769	0.204769	0.0654901
Syndecan interactions	20	4	2	0.496808	0.292141	-0.204667	0.204667	0.526319
Signaling by VEGF	10	2	1	0.496808	0.292141	-0.204667	0.204667	0.550925
VEGF ligand-receptor interactions	10	2	1	0.496808	0.292141	-0.204667	0.204667	0.550925
Cell Cycle Checkpoints	118	25	13	0.52628	0.321851	-0.204429	0.204429	0.0168951
Post NMDA receptor activation events	35	3	5	0.212918	0.417345	0.204427	0.204427	0.302125
Global Genomic NER (GG-NER)	33	2	4	0.150548	0.354111	0.203563	0.203563	0.246162
Activation of ATR in response to replication stress	37	3	0	0.201409	0	-0.201409	0.201409	0.124126
Downregulation of ERBB4 signaling	8	3	2	0.931515	0.730353	-0.201162	0.201162	0.705346
Synthesis of PIPs at the plasma membrane	33	5	2	0.37637	0.177055	-0.199314	0.199314	0.331186
RORA Activates Circadian Expression	25	2	0	0.198723	0	-0.198723	0.198723	0.202399
Insulin receptor recycling	25	2	0	0.198723	0	-0.198723	0.198723	0.204181
Glucose metabolism	69	9	3	0.324005	0.127018	-0.196987	0.196987	0.172824
SHC-mediated cascade	29	13	13	1.11354	1.3096	0.196064	0.196064	0.415798
Tight junction interactions	30	0	2	0	0.194761	0.194761	0.194761	0.147087
Glycogen synthesis	15	0	1	0	0.194761	0.194761	0.194761	0.195751
Formation of ATP by chemiosmotic coupling	15	0	1	0	0.194761	0.194761	0.194761	0.19743
Regulation of innate immune responses to cytosolic DNA	15	0	1	0	0.194761	0.194761	0.194761	0.198629
Collagen formation	86	22	13	0.635452	0.441609	-0.193843	0.193843	0.276114
ECM proteoglycans	55	11	13	0.496808	0.690516	0.193708	0.193708	0.372892
ZBP1(DAI) mediated induction of type I IFNs	26	2	0	0.19108	0	-0.19108	0.19108	0.203256
AKT phosphorylates targets in the cytosol	13	1	0	0.19108	0	-0.19108	0.19108	0.358842
Platelet Adhesion to exposed collagen	13	1	0	0.19108	0	-0.19108	0.19108	0.358944
Phase II conjugation	89	8	1	0.223284	0.0328249	-0.19046	0.19046	0.0438657
Cytosolic sensors of pathogen-associated DNA	66	2	6	0.0752739	0.265583	0.190309	0.190309	0.112371
Degradation of the extracellular matrix	89	12	16	0.334927	0.525198	0.190271	0.190271	0.221042
Molecules associated with elastic fibres	30	7	4	0.579609	0.389522	-0.190087	0.190087	0.487731
N-glycan antennae elongation in the medial/trans-Golgi	20	2	3	0.248404	0.438212	0.189808	0.189808	0.515387
TRAF6 mediated NF-kB activation	24	3	1	0.310505	0.121726	-0.188779	0.188779	0.397807
Cytosolic tRNA aminoacylation	24	3	1	0.310505	0.121726	-0.188779	0.188779	0.398732
Ligand-gated ion channel transport	25	4	5	0.397446	0.584283	0.186836	0.186836	0.568883
Acetylcholine Neurotransmitter Release Cycle	11	2	1	0.451644	0.265583	-0.186061	0.186061	0.553941
Dissolution of Fibrin Clot	11	2	1	0.451644	0.265583	-0.186061	0.186061	0.616792
Establishment of Sister Chromatid Cohesion	11	2	1	0.451644	0.265583	-0.186061	0.186061	0.645065
DAG and IP3 signaling	31	7	4	0.560912	0.376957	-0.183956	0.183956	0.486395
Signaling by Hippo	20	5	3	0.62101	0.438212	-0.182798	0.182798	0.643968
TRAF6 mediated induction of TAK1 complex	16	0	1	0	0.182588	0.182588	0.182588	0.194894
Amino acid synthesis and interconversion (transamination)	16	0	1	0	0.182588	0.182588	0.182588	0.196984
Endogenous sterols	16	0	1	0	0.182588	0.182588	0.182588	0.20072
STING mediated induction of host immune responses	16	0	1	0	0.182588	0.182588	0.182588	0.202056
YAP1- and WWTR1 (TAZ)-stimulated gene expression	25	3	1	0.298085	0.116857	-0.181228	0.181228	0.346059
ABC-family proteins mediated transport	36	8	9	0.552009	0.730353	0.178345	0.178345	0.535572
Incretin Synthesis, Secretion, and Inactivation	23	4	2	0.432007	0.254036	-0.177971	0.177971	0.527999
Cleavage of Growing Transcript in the Termination Region	42	3	0	0.177431	0	-0.177431	0.177431	0.124606
Post-Elongation Processing of the Transcript	42	3	0	0.177431	0	-0.177431	0.177431	0.124606
RNA Polymerase II Transcription Termination	42	3	0	0.177431	0	-0.177431	0.177431	0.124606
Gap junction trafficking	28	2	0	0.177431	0	-0.177431	0.177431	0.201337
Leading Strand Synthesis	14	1	0	0.177431	0	-0.177431	0.177431	0.358944
Polymerase switching	14	1	0	0.177431	0	-0.177431	0.177431	0.358944
Polymerase switching on the C-strand of the telomere	14	1	0	0.177431	0	-0.177431	0.177431	0.358944
Regulation of AMPK activity via LKB1	14	1	0	0.177431	0	-0.177431	0.177431	0.361343
Processing of Intronless Pre-mRNAs	14	1	0	0.177431	0	-0.177431	0.177431	0.366381
Generation of second messenger molecules	36	1	3	0.0690011	0.243451	0.17445	0.17445	0.3
FCERI mediated MAPK activation	69	14	16	0.504008	0.677429	0.173421	0.173421	0.162063
EGFR interacts with phospholipase C-gamma	33	7	4	0.526918	0.354111	-0.172807	0.172807	0.486395
PLC-gamma1 signalling	33	7	4	0.526918	0.354111	-0.172807	0.172807	0.486395
Nef-mediates down modulation of cell surface receptors by recruiting them to clathrin adapters	22	2	3	0.225822	0.398375	0.172553	0.172553	0.438108
Acyl chain remodelling of PS	17	0	1	0	0.171848	0.171848	0.171848	0.196162
Dopamine Neurotransmitter Release Cycle	12	2	1	0.414007	0.243451	-0.170556	0.170556	0.553941
Norepinephrine Neurotransmitter Release Cycle	12	2	1	0.414007	0.243451	-0.170556	0.170556	0.553941
Serotonin Neurotransmitter Release Cycle	12	2	1	0.414007	0.243451	-0.170556	0.170556	0.553941
Effects of PIP2 hydrolysis	25	3	4	0.298085	0.467426	0.169341	0.169341	0.565833
PI Metabolism	51	7	3	0.340947	0.171848	-0.169099	0.169099	0.299554
Nucleotide-binding domain, leucine rich repeat containing receptor (NLR) signaling pathways	51	7	3	0.340947	0.171848	-0.169099	0.169099	0.351097
Xenobiotics	20	1	2	0.124202	0.292141	0.167939	0.167939	0.346779
Regulation of gene expression in beta cells	20	1	2	0.124202	0.292141	0.167939	0.167939	0.484407
Ion transport by P-type ATPases	41	11	7	0.66645	0.498778	-0.167672	0.167672	0.53074
Formation of HIV elongation complex in the absence of HIV Tat	42	4	1	0.236575	0.0695575	-0.167018	0.167018	0.275223
Formation of RNA Pol II elongation complex	42	4	1	0.236575	0.0695575	-0.167018	0.167018	0.275223
RNA Polymerase II Transcription Elongation	42	4	1	0.236575	0.0695575	-0.167018	0.167018	0.275223
Interleukin-2 signaling	42	16	16	0.946301	1.11292	0.166619	0.166619	0.473201
Sphingolipid metabolism	72	6	1	0.207003	0.0405752	-0.166428	0.166428	0.108088
Gap junction trafficking and regulation	30	2	0	0.165603	0	-0.165603	0.165603	0.201337
Fatty acids	15	1	0	0.165603	0	-0.165603	0.165603	0.360727
Metabolism of polyamines	15	1	0	0.165603	0	-0.165603	0.165603	0.362509
mRNA Decay by 5' to 3' Exoribonuclease	15	1	0	0.165603	0	-0.165603	0.165603	0.362611
Pre-NOTCH Transcription and Translation	41	18	13	1.09055	0.926302	-0.164252	0.164252	0.417683
Viral Messenger RNA Synthesis	18	0	1	0	0.162301	0.162301	0.162301	0.199554
Pre-NOTCH Expression and Processing	57	19	13	0.828013	0.666287	-0.161726	0.161726	0.300308
Lipoprotein metabolism	29	4	5	0.342626	0.503692	0.161066	0.161066	0.527862
Cohesin Loading onto Chromatin	10	3	2	0.745212	0.584283	-0.160929	0.160929	0.767683
Meiotic Recombination	54	7	3	0.322005	0.162301	-0.159704	0.159704	0.116998
Rho GTPase cycle	122	29	18	0.590469	0.431028	-0.15944	0.15944	0.267649
Signaling by Rho GTPases	122	29	18	0.590469	0.431028	-0.15944	0.15944	0.267649
Ribosomal scanning and start codon recognition	55	0	3	0	0.15935	0.15935	0.15935	0.100034
Translation initiation complex formation	55	0	3	0	0.15935	0.15935	0.15935	0.100034
Platelet activation, signaling and aggregation	205	39	22	0.472573	0.313518	-0.159056	0.159056	0.0754626
Signaling by FGFR	156	30	34	0.4777	0.636718	0.159018	0.159018	0.130055
Signaling by BMP	23	5	3	0.540009	0.381054	-0.158955	0.158955	0.627656
G alpha (12/13) signalling events	75	13	7	0.430567	0.272665	-0.157902	0.157902	0.317649
Activation of the mRNA upon binding of the cap-binding complex and eIFs, and subsequent binding to 43S	56	0	3	0	0.156504	0.156504	0.156504	0.100034
Thrombin signalling through proteinase activated receptors (PARs)	32	2	0	0.155253	0	-0.155253	0.155253	0.205963
Synthesis of very long-chain fatty acyl-CoAs	16	1	0	0.155253	0	-0.155253	0.155253	0.361892
FBXW7 Mutants and NOTCH1 in Cancer	72	12	14	0.414007	0.568053	0.154046	0.154046	0.382728
Signaling by NOTCH1	72	12	14	0.414007	0.568053	0.154046	0.154046	0.382728
Signaling by NOTCH1 HD Domain Mutants in Cancer	72	12	14	0.414007	0.568053	0.154046	0.154046	0.382728
Signaling by NOTCH1 HD+PEST Domain Mutants in Cancer	72	12	14	0.414007	0.568053	0.154046	0.154046	0.382728
Signaling by NOTCH1 PEST Domain Mutants in Cancer	72	12	14	0.414007	0.568053	0.154046	0.154046	0.382728
Signaling by NOTCH1 in Cancer	72	12	14	0.414007	0.568053	0.154046	0.154046	0.382728
Signaling by NOTCH1 t(7;9)(NOTCH1:M1580_K2555) Translocation Mutant	72	12	14	0.414007	0.568053	0.154046	0.154046	0.382728
Citric acid cycle (TCA cycle)	19	0	1	0	0.153759	0.153759	0.153759	0.198115
Cholesterol biosynthesis	22	1	2	0.112911	0.265583	0.152672	0.152672	0.486052
Inactivation, recovery and regulation of the phototransduction cascade	30	3	1	0.248404	0.0973805	-0.151024	0.151024	0.394688
Semaphorin interactions	66	9	11	0.338733	0.486902	0.14817	0.14817	0.431049
Fc epsilon receptor (FCERI) signaling	205	29	35	0.351401	0.498778	0.147377	0.147377	0.0744345
Fatty acid, triacylglycerol, and ketone body metabolism	179	20	8	0.277546	0.130566	-0.14698	0.14698	0.0677862
Scavenging by Class A Receptors	19	7	5	0.915173	0.768793	-0.146379	0.146379	0.731631
Signaling by NOTCH3	11	3	2	0.677465	0.531166	-0.146299	0.146299	0.709801
HS-GAG biosynthesis	31	3	1	0.240391	0.0942392	-0.146152	0.146152	0.393283
The phototransduction cascade	31	3	1	0.240391	0.0942392	-0.146152	0.146152	0.394688
RIG-I/MDA5 mediated induction of IFN-alpha/beta pathways	79	7	2	0.220105	0.0739598	-0.146145	0.146145	0.191501
Removal of DNA patch containing abasic residue	17	1	0	0.14612	0	-0.14612	0.14612	0.359938
Resolution of AP sites via the multiple-nucleotide patch replacement pathway	17	1	0	0.14612	0	-0.14612	0.14612	0.359938
Conversion from APC/C:Cdc20 to APC/C:Cdh1 in late anaphase	17	1	0	0.14612	0	-0.14612	0.14612	0.363982
Phosphorylation of the APC/C	17	1	0	0.14612	0	-0.14612	0.14612	0.363982
Interferon gamma signaling	69	3	6	0.108002	0.254036	0.146034	0.146034	0.198115
Activation of Chaperone Genes by XBP1(S)	46	2	4	0.108002	0.254036	0.146034	0.146034	0.344962
RNA Polymerase III Transcription Termination	23	1	2	0.108002	0.254036	0.146034	0.146034	0.487389
Translocation of ZAP-70 to Immunological synapse	23	1	2	0.108002	0.254036	0.146034	0.146034	0.487629
Metabolism of nucleotides	78	6	9	0.19108	0.337086	0.146006	0.146006	0.223167
A tetrasaccharide linker sequence is required for GAG synthesis	26	2	3	0.19108	0.337086	0.146006	0.146006	0.565661
The role of Nef in HIV-1 replication and disease pathogenesis	29	3	4	0.25697	0.402954	0.145984	0.145984	0.481083
Regulation of Glucokinase by Glucokinase Regulatory Protein	29	3	4	0.25697	0.402954	0.145984	0.145984	0.527005
Transport of the SLBP independent Mature mRNA	32	4	5	0.310505	0.456471	0.145966	0.145966	0.571213
NADE modulates death signalling	6	2	2	0.828013	0.973805	0.145791	0.145791	0.597841
Mitotic Prometaphase	108	11	4	0.253004	0.108201	-0.144804	0.144804	0.156374
Constitutive PI3K/AKT Signaling in Cancer	86	8	11	0.231073	0.373669	0.142596	0.142596	0.244208
Transport of inorganic cations/anions and amino acids/oligopeptides	95	16	9	0.418365	0.276766	-0.141599	0.141599	0.34904
TRAF6 mediated IRF7 activation	32	3	1	0.232879	0.0912942	-0.141585	0.141585	0.398149
Formation of the Early Elongation Complex	32	3	1	0.232879	0.0912942	-0.141585	0.141585	0.401782
Formation of the HIV-1 Early Elongation Complex	32	3	1	0.232879	0.0912942	-0.141585	0.141585	0.401782
Transport of the SLBP Dependant Mature mRNA	33	4	5	0.301096	0.442638	0.141543	0.141543	0.571213
Activated NOTCH1 Transmits Signal to the Nucleus	30	3	4	0.248404	0.389522	0.141118	0.141118	0.532317
Creation of C4 and C2 activators	50	4	1	0.198723	0.0584283	-0.140295	0.140295	0.100274
Activation of Chaperones by IRE1alpha	48	2	4	0.103502	0.243451	0.139949	0.139949	0.344962
Meiosis	85	13	7	0.379912	0.240587	-0.139325	0.139325	0.163537
Cell-Cell communication	129	21	24	0.404379	0.543519	0.13914	0.13914	0.277896
PPARA Activates Gene Expression	110	12	5	0.270986	0.132792	-0.138195	0.138195	0.171556
Muscle contraction	49	18	13	0.912505	0.775069	-0.137435	0.137435	0.450857
PI-3K cascade	100	11	14	0.273244	0.408998	0.135754	0.135754	0.256511
PI3K events in ERBB2 signaling	100	11	14	0.273244	0.408998	0.135754	0.135754	0.256511
PI3K events in ERBB4 signaling	100	11	14	0.273244	0.408998	0.135754	0.135754	0.256511
PI3K/AKT Signaling in Cancer	100	11	14	0.273244	0.408998	0.135754	0.135754	0.256511
PIP3 activates AKT signaling	100	11	14	0.273244	0.408998	0.135754	0.135754	0.256511
G0 and Early G1	25	1	2	0.0993616	0.233713	0.134352	0.134352	0.351508
Cellular response to hypoxia	25	1	2	0.0993616	0.233713	0.134352	0.134352	0.487971
Regulation of Hypoxia-inducible Factor (HIF) by Oxygen	25	1	2	0.0993616	0.233713	0.134352	0.134352	0.487971
Regulation of IFNA signaling	25	1	2	0.0993616	0.233713	0.134352	0.134352	0.490473
Pyrimidine metabolism	24	6	4	0.62101	0.486902	-0.134108	0.134108	0.663982
Transport of Mature mRNA Derived from an Intronless Transcript	35	4	5	0.28389	0.417345	0.133455	0.133455	0.571213
ADP signalling through P2Y purinoceptor 12	22	0	1	0	0.132792	0.132792	0.132792	0.196402
Transport of vitamins, nucleosides, and related molecules	32	3	4	0.232879	0.365177	0.132298	0.132298	0.526491
p75 NTR receptor-mediated signalling	83	15	9	0.448923	0.31678	-0.132143	0.132143	0.388245
CD28 co-stimulation	31	4	2	0.320521	0.188478	-0.132043	0.132043	0.525565
PI3K/AKT activation	103	11	14	0.265286	0.397085	0.1318	0.1318	0.256511
Activation of NMDA receptor upon glutamate binding and postsynaptic events	39	5	6	0.318467	0.449448	0.130982	0.130982	0.536223
Respiratory electron transport	76	4	0	0.130739	0	-0.130739	0.130739	0.0801576
Base Excision Repair	19	1	0	0.130739	0	-0.130739	0.130739	0.359938
Resolution of Abasic Sites (AP sites)	19	1	0	0.130739	0	-0.130739	0.130739	0.359938
Keratan sulfate biosynthesis	28	5	3	0.443579	0.313009	-0.13057	0.13057	0.611343
Signaling by FGFR in disease	171	31	34	0.450323	0.580866	0.130543	0.130543	0.176971
GAB1 signalosome	104	11	14	0.262735	0.393267	0.130532	0.130532	0.256511
DNA Repair	108	12	15	0.276004	0.405752	0.129747	0.129747	0.245613
Transport of Mature mRNAs Derived from Intronless Transcripts	36	4	5	0.276004	0.405752	0.129747	0.129747	0.571213
RNA Polymerase III Transcription Initiation From Type 2 Promoter	26	1	2	0.09554	0.224724	0.129184	0.129184	0.485127
Nuclear Pore Complex (NPC) Disassembly	33	3	4	0.225822	0.354111	0.128289	0.128289	0.527005
Rev-mediated nuclear export of HIV RNA	33	3	4	0.225822	0.354111	0.128289	0.128289	0.527005
Acyl chain remodelling of PE	23	0	1	0	0.127018	0.127018	0.127018	0.196162
Complement cascade	75	5	1	0.165603	0.0389522	-0.12665	0.12665	0.0672036
Activation of the pre-replicative complex	30	2	3	0.165603	0.292141	0.126539	0.126539	0.43427
Activation of Kainate Receptors upon glutamate binding	30	2	3	0.165603	0.292141	0.126539	0.126539	0.439719
NGF signalling via TRKA from the plasma membrane	200	31	35	0.385026	0.511247	0.126221	0.126221	0.136018
Axon guidance	259	61	63	0.585044	0.710614	0.12557	0.12557	0.209596
Peptide hormone metabolism	82	10	5	0.302932	0.178135	-0.124797	0.124797	0.326833
RNA Polymerase III Transcription Initiation From Type 1 Promoter	27	1	2	0.0920015	0.216401	0.1244	0.1244	0.485127
mTOR signalling	27	1	2	0.0920015	0.216401	0.1244	0.1244	0.490096
Synthesis of bile acids and bile salts via 7alpha-hydroxycholesterol	20	1	0	0.124202	0	-0.124202	0.124202	0.357642
Lagging Strand Synthesis	20	1	0	0.124202	0	-0.124202	0.124202	0.358944
RNA Polymerase I Promoter Escape	20	1	0	0.124202	0	-0.124202	0.124202	0.361618
p75NTR recruits signalling complexes	13	3	2	0.57324	0.449448	-0.123792	0.123792	0.708019
Initial triggering of complement	57	4	1	0.174319	0.0512529	-0.123066	0.123066	0.100274
PLC beta mediated events	43	8	5	0.462147	0.339699	-0.122448	0.122448	0.552502
Asparagine N-linked glycosylation	86	4	7	0.115537	0.23779	0.122253	0.122253	0.27745
Regulation of Cholesterol Biosynthesis by SREBP (SREBF)	54	5	2	0.230004	0.108201	-0.121803	0.121803	0.369397
Formation of the ternary complex, and subsequently, the 43S complex	48	0	2	0	0.121726	0.121726	0.121726	0.148561
IKK complex recruitment mediated by RIP1	24	0	1	0	0.121726	0.121726	0.121726	0.199452
Growth hormone receptor signaling	24	0	1	0	0.121726	0.121726	0.121726	0.200583
NEP/NS2 Interacts with the Cellular Export Machinery	35	3	4	0.212918	0.333876	0.120958	0.120958	0.527005
Signaling by ERBB2	157	30	32	0.474657	0.595447	0.12079	0.12079	0.246265
Signal transduction by L1	34	4	2	0.29224	0.171848	-0.120392	0.120392	0.565901
Chylomicron-mediated lipid transport	17	2	1	0.29224	0.171848	-0.120392	0.120392	0.642975
Regulation of Insulin Secretion	78	12	7	0.38216	0.262178	-0.119982	0.119982	0.417204
RNA Polymerase III Transcription Initiation From Type 3 Promoter	28	1	2	0.0887157	0.208672	0.119957	0.119957	0.483756
PKB-mediated events	28	1	2	0.0887157	0.208672	0.119957	0.119957	0.490096
G alpha (s) signalling events	126	19	11	0.374577	0.255044	-0.119533	0.119533	0.315901
RNA Polymerase I Transcription Termination	21	1	0	0.118288	0	-0.118288	0.118288	0.361618
ERK/MAPK targets	21	1	0	0.118288	0	-0.118288	0.118288	0.361857
APC/C:Cdc20 mediated degradation of Cyclin B	21	1	0	0.118288	0	-0.118288	0.118288	0.363982
Amino acid transport across the plasma membrane	31	5	3	0.400652	0.282717	-0.117934	0.117934	0.641741
Elastic fibre formation	41	9	6	0.545277	0.427524	-0.117753	0.117753	0.615696
Export of Viral Ribonucleoproteins from Nucleus	36	3	4	0.207003	0.324602	0.117598	0.117598	0.527005
Transport to the Golgi and subsequent modification	36	3	4	0.207003	0.324602	0.117598	0.117598	0.531734
Role of LAT2/NTAL/LAB on calcium mobilization	141	11	15	0.19379	0.310789	0.116998	0.116998	0.180912
3' -UTR-mediated translational regulation	104	1	5	0.023885	0.140453	0.116568	0.116568	0.0967101
L13a-mediated translational silencing of Ceruloplasmin expression	104	1	5	0.023885	0.140453	0.116568	0.116568	0.0967101
GTP hydrolysis and joining of the 60S ribosomal subunit	105	1	5	0.0236575	0.139115	0.115457	0.115457	0.0967101
RNA Polymerase II Transcription	100	7	2	0.173883	0.0584283	-0.115455	0.115455	0.189788
Mitotic Telophase/Cytokinesis	14	3	2	0.532294	0.417345	-0.114949	0.114949	0.767683
DAP12 interactions	173	32	34	0.459476	0.574151	0.114675	0.114675	0.254729
Signaling by the B Cell Receptor (BCR)	209	28	32	0.33279	0.447298	0.114508	0.114508	0.147533
RNA Polymerase II Pre-transcription Events	58	5	2	0.214141	0.100738	-0.113403	0.113403	0.403187
Iron uptake and transport	40	3	1	0.186303	0.0730353	-0.113268	0.113268	0.402536
Cyclin A/B1 associated events during G2/M transition	22	1	0	0.112911	0	-0.112911	0.112911	0.36148
Downstream signaling of activated FGFR	143	30	31	0.521127	0.633314	0.112186	0.112186	0.318334
Amine ligand-binding receptors	42	4	5	0.236575	0.347787	0.111212	0.111212	0.569157
Keratan sulfate/keratin metabolism	33	5	3	0.37637	0.265583	-0.110787	0.110787	0.611343
Neurotransmitter Release Cycle	37	4	2	0.268545	0.157914	-0.110631	0.110631	0.412132
Activation of Gene Expression by SREBP (SREBF)	41	3	1	0.181759	0.071254	-0.110505	0.110505	0.341021
FCERI mediated NF-kB activation	57	1	3	0.0435796	0.153759	0.110179	0.110179	0.301645
Antiviral mechanism by IFN-stimulated genes	73	5	7	0.17014	0.280136	0.109996	0.109996	0.418849
ISG15 antiviral mechanism	73	5	7	0.17014	0.280136	0.109996	0.109996	0.418849
Axonal growth inhibition (RHOA activation)	8	2	2	0.62101	0.730353	0.109343	0.109343	0.597841
Hyaluronan biosynthesis and export	4	1	1	0.62101	0.730353	0.109343	0.109343	0.607539
Regulation of cytoskeletal remodeling and cell spreading by IPP complex components	8	2	2	0.62101	0.730353	0.109343	0.109343	0.747019
Histamine receptors	4	1	1	0.62101	0.730353	0.109343	0.109343	0.792769
AKT-mediated inactivation of FOXO1A	4	1	1	0.62101	0.730353	0.109343	0.109343	0.793592
Scavenging by Class H Receptors	4	1	1	0.62101	0.730353	0.109343	0.109343	0.795339
ATP sensitive Potassium channels	4	1	1	0.62101	0.730353	0.109343	0.109343	0.795374
Carnitine synthesis	4	1	1	0.62101	0.730353	0.109343	0.109343	0.797327
Relaxin receptors	8	2	2	0.62101	0.730353	0.109343	0.109343	0.823681
Nicotinate metabolism	8	2	2	0.62101	0.730353	0.109343	0.109343	0.879232
Regulation of Lipid Metabolism by Peroxisome proliferator-activated receptor alpha (PPARalpha)	113	12	6	0.263792	0.155119	-0.108673	0.108673	0.288143
Nuclear Envelope Breakdown	43	4	5	0.231073	0.339699	0.108626	0.108626	0.574229
Interferon Signaling	171	9	14	0.130739	0.23918	0.108441	0.108441	0.171796
Loss of Nlp from mitotic centrosomes	62	2	4	0.0801303	0.188478	0.108348	0.108348	0.346642
Loss of proteins required for interphase microtubule organizationÃ‚Â from the centrosome	62	2	4	0.0801303	0.188478	0.108348	0.108348	0.346642
Cap-dependent Translation Initiation	112	1	5	0.0221789	0.13042	0.108241	0.108241	0.0967101
Eukaryotic Translation Initiation	112	1	5	0.0221789	0.13042	0.108241	0.108241	0.0967101
Synthesis of bile acids and bile salts	23	1	0	0.108002	0	-0.108002	0.108002	0.357642
Regulation of Complement cascade	23	1	0	0.108002	0	-0.108002	0.108002	0.363708
Post-Elongation Processing of Intronless pre-mRNA	23	1	0	0.108002	0	-0.108002	0.108002	0.366381
Processing of Capped Intronless Pre-mRNA	23	1	0	0.108002	0	-0.108002	0.108002	0.366381
Extracellular matrix organization	263	62	43	0.585591	0.477646	-0.107946	0.107946	0.26926
Triglyceride Biosynthesis	42	3	1	0.177431	0.0695575	-0.107874	0.107874	0.340027
Formation of HIV-1 elongation complex containing HIV-1 Tat	42	3	1	0.177431	0.0695575	-0.107874	0.107874	0.401782
HIV Transcription Elongation	42	3	1	0.177431	0.0695575	-0.107874	0.107874	0.401782
Tat-mediated elongation of the HIV-1 transcript	42	3	1	0.177431	0.0695575	-0.107874	0.107874	0.401782
Transcription of the HIV genome	61	5	2	0.20361	0.0957841	-0.107826	0.107826	0.403187
Phagosomal maturation (early endosomal stage)	38	4	2	0.261478	0.153759	-0.107719	0.107719	0.526731
Synthesis of PC	19	2	1	0.261478	0.153759	-0.107719	0.107719	0.637046
DAP12 signaling	158	32	33	0.503097	0.610169	0.107072	0.107072	0.32416
Glucose transport	40	3	4	0.186303	0.292141	0.105838	0.105838	0.527005
RNA Polymerase I Chain Elongation	47	2	0	0.105704	0	-0.105704	0.105704	0.202913
Synthesis of PA	28	0	1	0	0.104336	0.104336	0.104336	0.199863
Lipid digestion, mobilization, and transport	49	5	6	0.253473	0.357724	0.104251	0.104251	0.569877
Regulation of Insulin-like Growth Factor (IGF) Transport and Uptake by Insulin-like Growth Factor Binding Proteins (IGFBPs)	21	5	5	0.591438	0.695575	0.104137	0.104137	0.694414
Downstream signal transduction	155	30	31	0.480782	0.584283	0.103501	0.103501	0.318334
Degradation of beta-catenin by the destruction complex	68	16	16	0.58448	0.687392	0.102912	0.102912	0.302056
Signaling by PDGF	178	35	36	0.488435	0.590848	0.102413	0.102413	0.307882
Synthesis of Leukotrienes (LT) and Eoxins (EX)	20	2	1	0.248404	0.146071	-0.102333	0.102333	0.644414
Negative regulators of RIG-I/MDA5 signaling	33	1	2	0.0752739	0.177055	0.101781	0.101781	0.489616
APC/C:Cdc20 mediated degradation of mitotic proteins	69	4	1	0.144002	0.0423393	-0.101663	0.101663	0.273441
Cdc20:Phospho-APC/C mediated degradation of Cyclin A	69	4	1	0.144002	0.0423393	-0.101663	0.101663	0.273441
p75NTR signals via NF-kB	16	3	2	0.465758	0.365177	-0.100581	0.100581	0.708019
Glutamate Neurotransmitter Release Cycle	16	3	2	0.465758	0.365177	-0.100581	0.100581	0.712543
CRMPs in Sema3A signaling	16	3	2	0.465758	0.365177	-0.100581	0.100581	0.771659
Activation of APC/C and APC/C:Cdc20 mediated degradation of mitotic proteins	70	4	1	0.141945	0.0417345	-0.100211	0.100211	0.273441
Meiotic Synapsis	57	7	4	0.305058	0.205012	-0.100046	0.100046	0.440781
Activation of Genes by ATF4	25	1	0	0.0993616	0	-0.0993616	0.0993616	0.357711
Generic Transcription Pathway	480	52	28	0.269104	0.170416	-0.0986885	0.0986885	0.0577108
Biological oxidations	159	11	4	0.171852	0.0734947	-0.0983571	0.0983571	0.146093
Formation of a pool of free 40S subunits	94	1	4	0.026426	0.124315	0.0978895	0.0978895	0.174674
Potassium Channels	99	18	12	0.451644	0.354111	-0.0975329	0.0975329	0.492735
Phospholipase C-mediated cascade	54	8	5	0.368006	0.270501	-0.0975046	0.0975046	0.570836
Peroxisomal lipid metabolism	21	2	1	0.236575	0.139115	-0.0974603	0.0974603	0.639239
Senescence-Associated Secretory Phenotype (SASP)	72	4	1	0.138002	0.0405752	-0.097427	0.097427	0.270219
p75NTR regulates axonogenesis	9	2	2	0.552009	0.649203	0.0971942	0.0971942	0.597841
Inactivation of Cdc42 and Rac	9	2	2	0.552009	0.649203	0.0971942	0.0971942	0.824709
EGFR downregulation	26	1	0	0.09554	0	-0.09554	0.09554	0.362406
Unblocking of NMDA receptor, glutamate binding and activation	17	3	2	0.43836	0.343696	-0.0946642	0.0946642	0.739822
activated TAK1 mediates p38 MAPK activation	17	3	2	0.43836	0.343696	-0.0946642	0.0946642	0.765113
Response of Mtb to phagocytosis	31	0	1	0	0.0942392	0.0942392	0.0942392	0.20072
NOTCH1 Intracellular Domain Regulates Transcription	47	10	10	0.528519	0.621577	0.0930583	0.0930583	0.691638
Hexose transport	46	3	4	0.162003	0.254036	0.0920334	0.0920334	0.527005
Interleukin-1 signaling	40	5	3	0.310505	0.219106	-0.091399	0.091399	0.641535
Signal amplification	32	0	1	0	0.0912942	0.0912942	0.0912942	0.196402
Regulation of APC/C activators between G1/S and early anaphase	77	4	1	0.129041	0.0379404	-0.0911006	0.0911006	0.273441
mRNA Splicing - Minor Pathway	42	2	3	0.118288	0.208672	0.0903848	0.0903848	0.567786
GABA receptor activation	54	9	6	0.414007	0.324602	-0.0894051	0.0894051	0.612783
Abortive elongation of HIV-1 transcript in the absence of Tat	23	2	1	0.216003	0.127018	-0.0889855	0.0889855	0.644003
Signaling by Wnt	180	23	25	0.317405	0.405752	0.0883468	0.0883468	0.233036
Regulated proteolysis of p75NTR	10	2	2	0.496808	0.584283	0.0874748	0.0874748	0.597841
Free fatty acid receptors	5	1	1	0.496808	0.584283	0.0874748	0.0874748	0.797224
Transport of glucose and other sugars, bile salts and organic acids, metal ions and amine compounds	97	14	9	0.358521	0.271059	-0.0874622	0.0874622	0.524743
Metabolism of lipids and lipoproteins	565	55	30	0.241809	0.155119	-0.0866899	0.0866899	0.0518849
APC/C-mediated degradation of cell cycle proteins	82	4	1	0.121173	0.035627	-0.0855457	0.0855457	0.273441
Regulation of mitotic cell cycle	82	4	1	0.121173	0.035627	-0.0855457	0.0855457	0.273441
Class I MHC mediated antigen processing & presentation	255	17	7	0.165603	0.0801957	-0.085407	0.085407	0.0986977
Influenza Viral RNA Transcription and Replication	108	1	4	0.0230004	0.108201	0.0852001	0.0852001	0.175874
Translation	148	2	6	0.0335681	0.118436	0.0848676	0.0848676	0.140987
Regulation of actin dynamics for phagocytic cup formation	95	5	7	0.130739	0.215262	0.0845231	0.0845231	0.306271
SRP-dependent cotranslational protein targeting to membrane	109	1	4	0.0227894	0.107208	0.0844185	0.0844185	0.175291
L1CAM interactions	94	22	16	0.581371	0.497262	-0.0841091	0.0841091	0.609424
Downstream Signaling Events Of B Cell Receptor (BCR)	170	26	27	0.379912	0.463989	0.0840773	0.0840773	0.324058
Regulation of PLK1 Activity at G2/M Transition	80	2	4	0.062101	0.146071	0.0839697	0.0839697	0.346642
RNA Polymerase I Promoter Opening	30	1	0	0.0828013	0	-0.0828013	0.0828013	0.362817
JNK (c-Jun kinases) phosphorylation and activation mediated by activated human TAK1	16	3	3	0.465758	0.547765	0.0820076	0.0820076	0.816313
Resolution of Sister Chromatid Cohesion	100	8	4	0.198723	0.116857	-0.0818666	0.0818666	0.401131
Activation of G protein gated Potassium channels	25	2	1	0.198723	0.116857	-0.0818666	0.0818666	0.627793
G protein gated Potassium channels	25	2	1	0.198723	0.116857	-0.0818666	0.0818666	0.627793
Inhibition of voltage gated Ca2+ channels via Gbeta/gamma subunits	25	2	1	0.198723	0.116857	-0.0818666	0.0818666	0.627793
Kinesins	27	5	5	0.460007	0.541003	0.0809952	0.0809952	0.782694
Hemostasis	471	100	72	0.527397	0.446586	-0.0808115	0.0808115	0.203187
Opioid Signalling	80	12	8	0.372606	0.292141	-0.0804646	0.0804646	0.560452
Synthesis, Secretion, and Inactivation of Glucagon-like Peptide-1 (GLP-1)	20	3	2	0.372606	0.292141	-0.0804646	0.0804646	0.745819
Packaging Of Telomere Ends	31	1	0	0.0801303	0	-0.0801303	0.0801303	0.362817
Antigen processing: Ubiquitination & Proteasome degradation	211	15	7	0.176591	0.0969189	-0.0796716	0.0796716	0.175154
Synthesis of IP2, IP, and Ins in the cytosol	11	2	2	0.451644	0.531166	0.0795225	0.0795225	0.744791
WNT ligand biogenesis and trafficking	112	7	9	0.155253	0.234756	0.079504	0.079504	0.429815
Downstream TCR signaling	46	5	3	0.270004	0.190527	-0.0794774	0.0794774	0.641535
Downregulation of TGF-beta receptor signaling	26	2	1	0.19108	0.112362	-0.0787179	0.0787179	0.644894
Signaling by EGFR	173	31	31	0.445117	0.52349	0.0783734	0.0783734	0.40658
NRAGE signals death through JNK	45	12	9	0.662411	0.584283	-0.0781279	0.0781279	0.753907
Signaling by EGFR in Cancer	175	31	31	0.44003	0.517508	0.0774777	0.0774777	0.40658
Arachidonic acid metabolism	49	2	3	0.101389	0.178862	0.0774727	0.0774727	0.568334
Autodegradation of Cdh1 by Cdh1:APC/C	60	3	1	0.124202	0.0486902	-0.0755118	0.0755118	0.39791
Association of TriC/CCT with target proteins during biosynthesis	29	5	5	0.428283	0.503692	0.0754093	0.0754093	0.690644
Eukaryotic Translation Termination	84	1	3	0.0295719	0.104336	0.0747643	0.0747643	0.302022
Respiratory electron transport, ATP synthesis by chemiosmotic coupling, and heat production by uncoupling proteins.	94	4	1	0.105704	0.0310789	-0.074625	0.074625	0.269123
Developmental Biology	414	77	76	0.462007	0.536298	0.0742908	0.0742908	0.298526
Class B/2 (Secretin family receptors)	87	12	8	0.342626	0.268636	-0.0739904	0.0739904	0.596333
PERK regulated gene expression	28	2	1	0.177431	0.104336	-0.0730952	0.0730952	0.619191
mRNA Capping	28	2	1	0.177431	0.104336	-0.0730952	0.0730952	0.646744
Metabolism of steroid hormones and vitamin D	30	5	5	0.414007	0.486902	0.0728957	0.0728957	0.667272
Steroid hormones	30	5	5	0.414007	0.486902	0.0728957	0.0728957	0.667272
Release of eIF4E	6	1	1	0.414007	0.486902	0.0728957	0.0728957	0.797772
Caspase-mediated cleavage of cytoskeletal proteins	12	2	2	0.414007	0.486902	0.0728957	0.0728957	0.879815
Immunoregulatory interactions between a Lymphoid and a non-Lymphoid cell	111	5	7	0.111894	0.184233	0.0723396	0.0723396	0.418437
DNA Damage/Telomere Stress Induced Senescence	47	19	15	1.00419	0.932366	-0.0718202	0.0718202	0.667032
Cytochrome P450 - arranged by substrate type	53	2	3	0.0937374	0.165363	0.0716257	0.0716257	0.518814
Striated Muscle Contraction	31	15	12	1.20195	1.13087	-0.0710849	0.0710849	0.697944
Phospholipid metabolism	138	11	6	0.198003	0.127018	-0.0709852	0.0709852	0.391878
ER-Phagosome pathway	64	3	1	0.116439	0.0456471	-0.0707923	0.0707923	0.397121
APC/C:Cdc20 mediated degradation of Securin	64	3	1	0.116439	0.0456471	-0.0707923	0.0707923	0.39791
RNA Polymerase I Promoter Clearance	54	2	3	0.0920015	0.162301	0.0702993	0.0702993	0.512303
Activation of NF-kappaB in B Cells	66	3	1	0.112911	0.0442638	-0.0686471	0.0686471	0.400857
Interleukin-3, 5 and GM-CSF signaling	47	6	4	0.317111	0.248631	-0.0684805	0.0684805	0.697978
Viral mRNA Translation	92	1	3	0.0270004	0.0952635	0.0682631	0.0682631	0.302022
Regulation of Apoptosis	60	4	2	0.165603	0.0973805	-0.0682222	0.0682222	0.563948
Stimuli-sensing channels	92	21	20	0.567009	0.63509	0.0680809	0.0680809	0.686361
RNA Polymerase I Transcription	56	2	3	0.0887157	0.156504	0.0677886	0.0677886	0.512303
Golgi Associated Vesicle Biogenesis	54	5	3	0.230004	0.162301	-0.0677029	0.0677029	0.630398
Assembly of the pre-replicative complex	67	3	1	0.111226	0.0436032	-0.0676225	0.0676225	0.402981
NF-kB is activated and signals survival	13	2	2	0.38216	0.449448	0.0672883	0.0672883	0.597841
Nuclear signaling by ERBB4	39	6	6	0.38216	0.449448	0.0672883	0.0672883	0.683173
Termination of O-glycan biosynthesis	26	4	4	0.38216	0.449448	0.0672883	0.0672883	0.722618
DARPP-32 events	24	3	2	0.310505	0.243451	-0.0670538	0.0670538	0.744688
Role of phospholipids in phagocytosis	62	4	2	0.160261	0.0942392	-0.0660215	0.0660215	0.523235
Elongation arrest and recovery	31	2	1	0.160261	0.0942392	-0.0660215	0.0660215	0.641809
HIV elongation arrest and recovery	31	2	1	0.160261	0.0942392	-0.0660215	0.0660215	0.641809
Pausing and recovery of HIV elongation	31	2	1	0.160261	0.0942392	-0.0660215	0.0660215	0.641809
Metabolism of non-coding RNA	49	6	4	0.304168	0.238483	-0.0656854	0.0656854	0.698766
snRNP Assembly	49	6	4	0.304168	0.238483	-0.0656854	0.0656854	0.698766
APC/C:Cdh1 mediated degradation of Cdc20 and other APC/C:Cdh1 targeted proteins in late mitosis/early G1	69	3	1	0.108002	0.0423393	-0.0656624	0.0656624	0.39791
Orc1 removal from chromatin	70	3	1	0.106459	0.0417345	-0.0647244	0.0647244	0.402981
Switching of origins to a post-replicative state	70	3	1	0.106459	0.0417345	-0.0647244	0.0647244	0.402981
Sulfur amino acid metabolism	25	3	2	0.298085	0.233713	-0.0643717	0.0643717	0.743386
Telomere Maintenance	59	2	3	0.0842047	0.148546	0.0643417	0.0643417	0.434784
Sphingolipid de novo biosynthesis	32	2	1	0.155253	0.0912942	-0.0639583	0.0639583	0.629369
Amyloids	51	6	4	0.29224	0.229131	-0.0631095	0.0631095	0.698012
Removal of licensing factors from origins	72	3	1	0.103502	0.0405752	-0.0629265	0.0629265	0.402981
Signaling by ERBB4	149	28	27	0.466799	0.529384	0.0625843	0.0625843	0.520939
CREB phosphorylation	7	1	1	0.354863	0.417345	0.062482	0.062482	0.793557
FGFR3b ligand binding and activation	7	1	1	0.354863	0.417345	0.062482	0.062482	0.795613
Interleukin receptor SHC signaling	28	4	4	0.354863	0.417345	0.062482	0.062482	0.796299
Chemokine receptors bind chemokines	55	1	2	0.0451644	0.106233	0.0610689	0.0610689	0.488657
Separation of Sister Chromatids	161	11	6	0.169717	0.108873	-0.0608445	0.0608445	0.405757
Regulation of DNA replication	75	3	1	0.0993616	0.0389522	-0.0604094	0.0604094	0.402981
Latent infection of Homo sapiens with Mycobacterium tuberculosis	68	4	2	0.14612	0.0859239	-0.0601961	0.0601961	0.526731
IRS-related events triggered by IGF1R	83	18	17	0.538707	0.598362	0.0596544	0.0596544	0.639582
Cytokine Signaling in Immune system	285	32	33	0.27891	0.338269	0.0593592	0.0593592	0.377073
Metabolism	1544	145	92	0.233281	0.174074	-0.0592071	0.0592071	0.0251885
FCERI mediated Ca+2 mobilization	62	5	3	0.200326	0.141359	-0.0589671	0.0589671	0.629712
Centrosome maturation	72	3	4	0.103502	0.162301	0.0587991	0.0587991	0.572173
Recruitment of mitotic centrosome proteins and complexes	72	3	4	0.103502	0.162301	0.0587991	0.0587991	0.572173
NRIF signals cell death from the nucleus	15	2	2	0.331205	0.389522	0.0583165	0.0583165	0.597841
mRNA Splicing	106	6	3	0.140606	0.0826815	-0.0579245	0.0579245	0.473338
mRNA Splicing - Major Pathway	106	6	3	0.140606	0.0826815	-0.0579245	0.0579245	0.473338
Cell death signalling via NRAGE, NRIF and NADE	61	12	9	0.488664	0.431028	-0.0576353	0.0576353	0.753907
IGF1R signaling cascade	86	18	17	0.519915	0.577489	0.0575734	0.0575734	0.639582
Signaling by Type 1 Insulin-like Growth Factor 1 Receptor (IGF1R)	86	18	17	0.519915	0.577489	0.0575734	0.0575734	0.639582
IRS-mediated signalling	79	17	16	0.53454	0.591679	0.0571385	0.0571385	0.663605
Deadenylation of mRNA	23	3	3	0.324005	0.381054	0.0570488	0.0570488	0.819602
Beta defensins	36	2	1	0.138002	0.0811504	-0.0568518	0.0568518	0.644688
Nuclear import of Rev protein	31	4	4	0.320521	0.376957	0.0564353	0.0564353	0.793968
Antigen processing-Cross presentation	81	3	1	0.0920015	0.0360668	-0.0559346	0.0559346	0.397121
IRS-related events	81	17	16	0.521342	0.577069	0.0557277	0.0557277	0.663605
Toll Like Receptor 4 (TLR4) Cascade	116	8	9	0.171313	0.226661	0.0553483	0.0553483	0.594585
MHC class II antigen presentation	103	13	13	0.31352	0.368722	0.0552025	0.0552025	0.644654
Deposition of New CENPA-containing Nucleosomes at the Centromere	45	1	0	0.0552009	0	-0.0552009	0.0552009	0.362817
Nucleosome assembly	45	1	0	0.0552009	0	-0.0552009	0.0552009	0.362817
Orexin and neuropeptides FF and QRFP bind to their respective receptors	8	1	1	0.310505	0.365177	0.0546717	0.0546717	0.608156
Cell-extracellular matrix interactions	16	2	2	0.310505	0.365177	0.0546717	0.0546717	0.747019
Regulation of gene expression in early pancreatic precursor cells	8	1	1	0.310505	0.365177	0.0546717	0.0546717	0.79904
Trafficking of GluR2-containing AMPA receptors	16	2	2	0.310505	0.365177	0.0546717	0.0546717	0.827142
Rap1 signalling	16	2	2	0.310505	0.365177	0.0546717	0.0546717	0.877896
Mitotic Anaphase	172	12	7	0.173305	0.118895	-0.0544104	0.0544104	0.459733
Transcription	181	11	6	0.150964	0.0968425	-0.0541213	0.0541213	0.408019
Mitotic Metaphase and Anaphase	173	12	7	0.172303	0.118208	-0.0540959	0.0540959	0.459733
PI3K Cascade	68	5	3	0.18265	0.128886	-0.0537641	0.0537641	0.642632
Innate Immune System	610	61	63	0.248404	0.30172	0.0533158	0.0533158	0.22889
Scavenging of Heme from Plasma	47	1	0	0.0528519	0	-0.0528519	0.0528519	0.36148
Post-translational protein modification	205	18	19	0.218111	0.270765	0.0526544	0.0526544	0.517855
Inwardly rectifying K+ channels	31	3	2	0.240391	0.188478	-0.0519127	0.0519127	0.744997
TCR signaling	63	6	4	0.236575	0.185487	-0.0510886	0.0510886	0.697293
Toll-Like Receptors Cascades	136	9	10	0.164385	0.21481	0.0504248	0.0504248	0.588005
Transmission across Chemical Synapses	195	31	23	0.394899	0.344577	-0.0503216	0.0503216	0.584407
Interactions of Rev with host cellular proteins	35	4	4	0.28389	0.333876	0.0499856	0.0499856	0.793968
Inositol phosphate metabolism	44	5	5	0.282277	0.331979	0.0497016	0.0497016	0.754729
FCGR activation	50	1	0	0.0496808	0	-0.0496808	0.0496808	0.364085
Sperm Motility And Taxes	9	1	1	0.276004	0.324602	0.0485971	0.0485971	0.60843
AKT phosphorylates targets in the nucleus	9	1	1	0.276004	0.324602	0.0485971	0.0485971	0.793592
Ca2+ activated K+ channels	9	1	1	0.276004	0.324602	0.0485971	0.0485971	0.795579
Sodium/Calcium exchangers	9	1	1	0.276004	0.324602	0.0485971	0.0485971	0.796402
COPII (Coat Protein 2) Mediated Vesicle Transport	9	1	1	0.276004	0.324602	0.0485971	0.0485971	0.796504
ER to Golgi Transport	9	1	1	0.276004	0.324602	0.0485971	0.0485971	0.796504
Nef and signal transduction	9	1	1	0.276004	0.324602	0.0485971	0.0485971	0.797601
Regulation of Gene Expression by Hypoxia-inducible Factor	9	1	1	0.276004	0.324602	0.0485971	0.0485971	0.797978
Clearance of Nuclear Envelope Membranes from Chromatin	9	1	1	0.276004	0.324602	0.0485971	0.0485971	0.798424
Neuronal System	294	48	36	0.405558	0.357724	-0.0478334	0.0478334	0.540302
Amino acid and oligopeptide SLC transporters	49	8	6	0.405558	0.357724	-0.0478334	0.0478334	0.813742
TRAF6 Mediated Induction of proinflammatory cytokines	68	6	4	0.21918	0.171848	-0.0473321	0.0473321	0.695339
Vpr-mediated nuclear import of PICs	37	4	4	0.268545	0.315829	0.0472837	0.0472837	0.790233
Metal ion SLC transporters	25	4	3	0.397446	0.35057	-0.0468767	0.0468767	0.869157
Synthesis of IP3 and IP4 in the cytosol	25	4	3	0.397446	0.35057	-0.0468767	0.0468767	0.871042
The citric acid (TCA) cycle and respiratory electron transport	131	6	3	0.113773	0.0669026	-0.0468702	0.0468702	0.474812
G1/S Transition	109	5	6	0.113947	0.160812	0.046865	0.046865	0.574674
Adaptive Immune System	653	63	64	0.239655	0.286325	0.0466707	0.0466707	0.260487
Chaperonin-mediated protein folding	48	5	5	0.258754	0.304314	0.0455598	0.0455598	0.690644
Netrin-1 signaling	42	9	7	0.532294	0.486902	-0.045392	0.045392	0.842186
Peptide chain elongation	84	2	3	0.0591438	0.104336	0.0451924	0.0451924	0.565798
Defensins	46	2	1	0.108002	0.063509	-0.0444927	0.0444927	0.644688
Mitotic G1-G1/S phases	135	7	8	0.128802	0.173121	0.0443188	0.0443188	0.559047
Regulation of Insulin Secretion by Acetylcholine	10	1	1	0.248404	0.292141	0.0437374	0.0437374	0.609561
Interactions of Vpr with host cellular proteins	40	4	4	0.248404	0.292141	0.0437374	0.0437374	0.790233
Reduction of cytosolic Ca++ levels	10	1	1	0.248404	0.292141	0.0437374	0.0437374	0.793866
Zinc influx into cells by the SLC39 gene family	10	1	1	0.248404	0.292141	0.0437374	0.0437374	0.795476
IRAK2 mediated activation of TAK1 complex	10	1	1	0.248404	0.292141	0.0437374	0.0437374	0.797395
IRAK2 mediated activation of TAK1 complex upon TLR7/8 or 9 stimulation	10	1	1	0.248404	0.292141	0.0437374	0.0437374	0.797395
GP1b-IX-V activation signalling	10	1	1	0.248404	0.292141	0.0437374	0.0437374	0.797978
Role of DCC in regulating apoptosis	10	1	1	0.248404	0.292141	0.0437374	0.0437374	0.799006
Eukaryotic Translation Elongation	89	2	3	0.0558211	0.0984746	0.0426535	0.0426535	0.565798
Nonsense Mediated Decay Independent of the Exon Junction Complex	89	2	3	0.0558211	0.0984746	0.0426535	0.0426535	0.568026
Gene Expression	1082	83	55	0.19055	0.148501	-0.0420495	0.0420495	0.165661
Influenza Life Cycle	143	7	8	0.121596	0.163436	0.0418394	0.0418394	0.596984
Cross-presentation of soluble exogenous antigens (endosomes)	49	2	1	0.101389	0.0596207	-0.0417687	0.0417687	0.64462
Regulation of activated PAK-2p34 by proteasome mediated degradation	49	2	1	0.101389	0.0596207	-0.0417687	0.0417687	0.64462
Immune System	1191	107	108	0.223167	0.264914	0.0417468	0.0417468	0.174469
Inflammasomes	21	2	2	0.236575	0.27823	0.0416547	0.0416547	0.878136
Protein folding	53	5	5	0.234343	0.275605	0.0412617	0.0412617	0.690644
Regulation of beta-cell development	32	3	3	0.232879	0.273883	0.0410038	0.0410038	0.832008
CDK-mediated phosphorylation and removal of Cdc6	50	2	1	0.0993616	0.0584283	-0.0409333	0.0409333	0.64462
Regulation of ornithine decarboxylase (ODC)	50	2	1	0.0993616	0.0584283	-0.0409333	0.0409333	0.64462
Ubiquitin-dependent degradation of Cyclin D	50	2	1	0.0993616	0.0584283	-0.0409333	0.0409333	0.64462
Ubiquitin-dependent degradation of Cyclin D1	50	2	1	0.0993616	0.0584283	-0.0409333	0.0409333	0.64462
MyD88 cascade initiated on plasma membrane	79	6	4	0.188661	0.14792	-0.0407416	0.0407416	0.695339
Toll Like Receptor 10 (TLR10) Cascade	79	6	4	0.188661	0.14792	-0.0407416	0.0407416	0.695339
Toll Like Receptor 5 (TLR5) Cascade	79	6	4	0.188661	0.14792	-0.0407416	0.0407416	0.695339
Signalling by NGF	281	46	43	0.40664	0.447049	0.0404091	0.0404091	0.585332
RNA Polymerase III Abortive And Retractive Initiation	40	3	2	0.186303	0.146071	-0.0402323	0.0402323	0.7634
RNA Polymerase III Transcription	40	3	2	0.186303	0.146071	-0.0402323	0.0402323	0.7634
Nonsense Mediated Decay Enhanced by the Exon Junction Complex	106	3	4	0.070303	0.110242	0.039939	0.039939	0.571179
Nonsense-Mediated Decay	106	3	4	0.070303	0.110242	0.039939	0.039939	0.571179
Metabolism of proteins	618	43	45	0.172838	0.212724	0.0398866	0.0398866	0.319602
FGFR1c ligand binding and activation	11	1	1	0.225822	0.265583	0.0397613	0.0397613	0.795613
Signaling by activated point mutants of FGFR1	11	1	1	0.225822	0.265583	0.0397613	0.0397613	0.795613
mTORC1-mediated signalling	11	1	1	0.225822	0.265583	0.0397613	0.0397613	0.797772
TRAF6 mediated IRF7 activation in TLR7/8 or 9 signaling	11	1	1	0.225822	0.265583	0.0397613	0.0397613	0.800034
Vpu mediated degradation of CD4	52	2	1	0.09554	0.056181	-0.039359	0.039359	0.64462
Signaling by FGFR mutants	45	16	13	0.883214	0.843964	-0.0392502	0.0392502	0.792255
G alpha (z) signalling events	46	4	4	0.216003	0.254036	0.0380325	0.0380325	0.760555
Destabilization of mRNA by AUF1 (hnRNP D0)	54	2	1	0.0920015	0.0541003	-0.0379012	0.0379012	0.64462
SCF-beta-TrCP mediated degradation of Emi1	54	2	1	0.0920015	0.0541003	-0.0379012	0.0379012	0.64462
Vif-mediated degradation of APOBEC3G	54	2	1	0.0920015	0.0541003	-0.0379012	0.0379012	0.64462
NF-kB activation through FADD/RIP-1 pathway mediated by caspase-8 and -10	12	1	1	0.207003	0.243451	0.0364478	0.0364478	0.79414
FGFR3 ligand binding and activation	12	1	1	0.207003	0.243451	0.0364478	0.0364478	0.795613
FGFR3c ligand binding and activation	12	1	1	0.207003	0.243451	0.0364478	0.0364478	0.795613
Signaling by FGFR3 mutants	12	1	1	0.207003	0.243451	0.0364478	0.0364478	0.795613
Signaling by activated point mutants of FGFR3	12	1	1	0.207003	0.243451	0.0364478	0.0364478	0.795613
Bile salt and organic anion SLC transporters	12	1	1	0.207003	0.243451	0.0364478	0.0364478	0.797772
Peptide hormone biosynthesis	12	1	1	0.207003	0.243451	0.0364478	0.0364478	0.798184
Facilitative Na+-independent glucose transporters	12	1	1	0.207003	0.243451	0.0364478	0.0364478	0.801062
MAP kinase activation in TLR cascade	49	4	4	0.202779	0.238483	0.035704	0.035704	0.793489
Transcriptional Regulation of White Adipocyte Differentiation	78	7	5	0.222927	0.18727	-0.0356565	0.0356565	0.753324
CDT1 association with the CDC6:ORC:origin complex	58	2	1	0.0856566	0.0503692	-0.0352873	0.0352873	0.64462
Insulin Processing	25	2	2	0.198723	0.233713	0.0349899	0.0349899	0.825531
Phosphorylation of CD3 and TCR zeta chains	25	2	2	0.198723	0.233713	0.0349899	0.0349899	0.879335
Factors involved in megakaryocyte development and platelet production	125	23	21	0.457063	0.490798	0.0337342	0.0337342	0.764256
The NLRP3 inflammasome	13	1	1	0.19108	0.224724	0.0336441	0.0336441	0.792495
FGFR2c ligand binding and activation	13	1	1	0.19108	0.224724	0.0336441	0.0336441	0.795613
FGFR4 ligand binding and activation	13	1	1	0.19108	0.224724	0.0336441	0.0336441	0.795613
Trafficking and processing of endosomal TLR	13	1	1	0.19108	0.224724	0.0336441	0.0336441	0.797361
Advanced glycosylation endproduct receptor signaling	13	1	1	0.19108	0.224724	0.0336441	0.0336441	0.797978
Initiation of Nuclear Envelope Reformation	13	1	1	0.19108	0.224724	0.0336441	0.0336441	0.798424
Nuclear Envelope Reassembly	13	1	1	0.19108	0.224724	0.0336441	0.0336441	0.798424
Oxidative Stress Induced Senescence	90	20	18	0.552009	0.584283	0.0322739	0.0322739	0.801439
FGFR1 ligand binding and activation	14	1	1	0.177431	0.208672	0.031241	0.031241	0.795613
CS/DS degradation	14	1	1	0.177431	0.208672	0.031241	0.031241	0.796093
Regulation of IFNG signaling	14	1	1	0.177431	0.208672	0.031241	0.031241	0.796676
Signal attenuation	14	1	1	0.177431	0.208672	0.031241	0.031241	0.797875
Inhibition of Insulin Secretion by Adrenaline/Noradrenaline	28	2	2	0.177431	0.208672	0.031241	0.031241	0.876971
Metabolism of mRNA	220	9	10	0.10162	0.132792	0.0311717	0.0311717	0.590816
G alpha (q) signalling events	189	20	15	0.262861	0.231858	-0.0310031	0.0310031	0.718506
Binding and Uptake of Ligands by Scavenger Receptors	76	8	6	0.261478	0.230638	-0.03084	0.03084	0.80377
Lysosome Vesicle Biogenesis	24	5	4	0.517508	0.486902	-0.030606	0.030606	0.939411
MyD88-independent cascade	92	7	5	0.189003	0.158772	-0.0302305	0.0302305	0.76573
TRIF-mediated TLR3/TLR4 signaling	92	7	5	0.189003	0.158772	-0.0302305	0.0302305	0.76573
Toll Like Receptor 3 (TLR3) Cascade	92	7	5	0.189003	0.158772	-0.0302305	0.0302305	0.76573
Cell Cycle	479	54	41	0.280038	0.250058	-0.0299795	0.0299795	0.52721
MyD88:Mal cascade initiated on plasma membrane	88	6	6	0.169366	0.199187	0.0298209	0.0298209	0.787526
Toll Like Receptor 2 (TLR2) Cascade	88	6	6	0.169366	0.199187	0.0298209	0.0298209	0.787526
Toll Like Receptor TLR1:TLR2 Cascade	88	6	6	0.169366	0.199187	0.0298209	0.0298209	0.787526
Toll Like Receptor TLR6:TLR2 Cascade	88	6	6	0.169366	0.199187	0.0298209	0.0298209	0.787526
Translocation of GLUT4 to the Plasma Membrane	59	4	4	0.168409	0.198062	0.0296525	0.0296525	0.790918
TRP channels	25	5	4	0.496808	0.467426	-0.0293818	0.0293818	0.925565
Hyaluronan metabolism	15	1	1	0.165603	0.194761	0.0291583	0.0291583	0.607539
CREB phosphorylation through the activation of CaMKII	15	1	1	0.165603	0.194761	0.0291583	0.0291583	0.800069
Glutamate Binding, Activation of AMPA Receptors and Synaptic Plasticity	30	2	2	0.165603	0.194761	0.0291583	0.0291583	0.827142
Trafficking of AMPA receptors	30	2	2	0.165603	0.194761	0.0291583	0.0291583	0.827142
Activated TLR4 signalling	107	7	7	0.162507	0.191121	0.0286132	0.0286132	0.771864
Transmembrane transport of small molecules	532	86	68	0.401555	0.373414	-0.0281415	0.0281415	0.649143
Unfolded Protein Response	79	5	5	0.157218	0.1849	0.0276819	0.0276819	0.808465
Nucleotide-like (purinergic) receptors	16	1	1	0.155253	0.182588	0.0273359	0.0273359	0.796299
Metabolism of amino acids and derivatives	190	15	11	0.196108	0.169134	-0.0269739	0.0269739	0.724743
Signaling by Insulin receptor	109	20	16	0.455787	0.428831	-0.0269558	0.0269558	0.798218
Activated point mutants of FGFR2	17	1	1	0.14612	0.171848	0.0257279	0.0257279	0.795613
FGFR2 ligand binding and activation	17	1	1	0.14612	0.171848	0.0257279	0.0257279	0.795613
Signaling by FGFR2 mutants	17	1	1	0.14612	0.171848	0.0257279	0.0257279	0.795613
G1/S-Specific Transcription	17	1	1	0.14612	0.171848	0.0257279	0.0257279	0.797224
Energy dependent regulation of mTOR by LKB1-AMPK	17	1	1	0.14612	0.171848	0.0257279	0.0257279	0.797875
Destabilization of mRNA by Butyrate Response Factor 1 (BRF1)	17	1	1	0.14612	0.171848	0.0257279	0.0257279	0.798115
Destabilization of mRNA by Tristetraprolin (TTP)	17	1	1	0.14612	0.171848	0.0257279	0.0257279	0.798115
Ras activation uopn Ca2+ infux through NMDA receptor	17	1	1	0.14612	0.171848	0.0257279	0.0257279	0.800069
Platelet sensitization by LDL	17	1	1	0.14612	0.171848	0.0257279	0.0257279	0.801851
Ion channel transport	158	36	32	0.565984	0.591679	0.025695	0.025695	0.841364
Cell surface interactions at the vascular wall	93	28	23	0.747883	0.7225	-0.0253828	0.0253828	0.883139
RNA Polymerase III Transcription Initiation	35	2	2	0.141945	0.166938	0.0249928	0.0249928	0.879095
Depolarization of the Presynaptic Terminal Triggers the Opening of Calcium Channels	12	6	5	1.24202	1.21726	-0.0247642	0.0247642	0.978753
Cyclin E associated events during G1/S transition	65	3	2	0.114648	0.0898897	-0.0247583	0.0247583	0.768095
Cyclin A:Cdk2-associated events at S phase entry	66	3	2	0.112911	0.0885277	-0.0243832	0.0243832	0.768095
Synthesis of PIPs at the Golgi membrane	18	1	1	0.138002	0.162301	0.0242986	0.0242986	0.794997
GPCR downstream signaling	947	88	67	0.230829	0.206689	-0.0241402	0.0241402	0.503016
Cellular responses to stress	163	29	26	0.441946	0.465992	0.0240466	0.0240466	0.787217
Deadenylation-dependent mRNA decay	49	4	3	0.202779	0.178862	-0.0239167	0.0239167	0.872618
SLC-mediated transmembrane transport	253	33	26	0.324005	0.300224	-0.0237809	0.0237809	0.785435
Influenza Infection	148	8	8	0.134272	0.157914	0.0236418	0.0236418	0.767169
Insulin receptor signalling cascade	86	18	16	0.519915	0.543519	0.0236035	0.0236035	0.848081
Metabolism of RNA	266	14	14	0.130739	0.153759	0.0230197	0.0230197	0.686498
HIV Infection	223	15	11	0.167088	0.144106	-0.0229823	0.0229823	0.722241
Activation of Matrix Metalloproteinases	32	5	4	0.388131	0.365177	-0.0229545	0.0229545	0.923304
RNA Polymerase I, RNA Polymerase III, and Mitochondrial Transcription	96	5	5	0.129377	0.152157	0.0227799	0.0227799	0.810555
HIV Transcription Initiation	39	2	2	0.127387	0.149816	0.0224294	0.0224294	0.878341
RNA Polymerase II HIV Promoter Escape	39	2	2	0.127387	0.149816	0.0224294	0.0224294	0.878341
RNA Polymerase II Promoter Escape	39	2	2	0.127387	0.149816	0.0224294	0.0224294	0.878341
RNA Polymerase II Transcription Initiation	39	2	2	0.127387	0.149816	0.0224294	0.0224294	0.878341
RNA Polymerase II Transcription Initiation And Promoter Clearance	39	2	2	0.127387	0.149816	0.0224294	0.0224294	0.878341
RNA Polymerase II Transcription Pre-Initiation And Promoter Opening	39	2	2	0.127387	0.149816	0.0224294	0.0224294	0.878341
Transport of Ribonucleoproteins into the Host Nucleus	33	5	4	0.37637	0.354111	-0.0222589	0.0222589	0.916175
G beta:gamma signalling through PLC beta	20	1	1	0.124202	0.146071	0.0218687	0.0218687	0.609561
Dual incision reaction in GG-NER	20	1	1	0.124202	0.146071	0.0218687	0.0218687	0.797841
Formation of incision complex in GG-NER	20	1	1	0.124202	0.146071	0.0218687	0.0218687	0.797841
Heparan sulfate/heparin (HS-GAG) metabolism	54	4	3	0.184003	0.162301	-0.0217022	0.0217022	0.878376
DNA Replication Pre-Initiation	82	4	4	0.121173	0.142508	0.0213353	0.0213353	0.761857
M/G1 Transition	82	4	4	0.121173	0.142508	0.0213353	0.0213353	0.761857
Pyruvate metabolism and Citric Acid (TCA) cycle	41	2	2	0.121173	0.142508	0.0213353	0.0213353	0.882659
Presynaptic function of Kainate receptors	21	1	1	0.118288	0.139115	0.0208273	0.0208273	0.609561
Proteolytic cleavage of SNARE complex proteins	21	1	1	0.118288	0.139115	0.0208273	0.0208273	0.795099
Interferon alpha/beta signaling	64	3	3	0.116439	0.136941	0.0205019	0.0205019	0.819225
Signal Transduction	1899	242	193	0.316555	0.29691	-0.0196444	0.0196444	0.447464
Glycosaminoglycan metabolism	120	12	11	0.248404	0.267796	0.0193923	0.0193923	0.853119
MPS I - Hurler syndrome	120	12	11	0.248404	0.267796	0.0193923	0.0193923	0.853119
MPS II - Hunter syndrome	120	12	11	0.248404	0.267796	0.0193923	0.0193923	0.853119
MPS IIIA - Sanfilippo syndrome A	120	12	11	0.248404	0.267796	0.0193923	0.0193923	0.853119
MPS IIIB - Sanfilippo syndrome B	120	12	11	0.248404	0.267796	0.0193923	0.0193923	0.853119
MPS IIIC - Sanfilippo syndrome C	120	12	11	0.248404	0.267796	0.0193923	0.0193923	0.853119
MPS IIID - Sanfilippo syndrome D	120	12	11	0.248404	0.267796	0.0193923	0.0193923	0.853119
MPS IV - Morquio syndrome A	120	12	11	0.248404	0.267796	0.0193923	0.0193923	0.853119
MPS IV - Morquio syndrome B	120	12	11	0.248404	0.267796	0.0193923	0.0193923	0.853119
MPS IX - Natowicz syndrome	120	12	11	0.248404	0.267796	0.0193923	0.0193923	0.853119
MPS VI - Maroteaux-Lamy syndrome	120	12	11	0.248404	0.267796	0.0193923	0.0193923	0.853119
MPS VII - Sly syndrome	120	12	11	0.248404	0.267796	0.0193923	0.0193923	0.853119
Mucopolysaccharidoses	120	12	11	0.248404	0.267796	0.0193923	0.0193923	0.853119
S Phase	123	8	6	0.161564	0.142508	-0.0190556	0.0190556	0.813742
FGFR ligand binding and activation	23	1	1	0.108002	0.127018	0.0190163	0.0190163	0.795613
Olfactory Signaling Pathway	422	22	16	0.1295	0.110765	-0.0187352	0.0187352	0.641021
Phase 1 - Functionalization of compounds	71	3	3	0.104959	0.12344	0.0184806	0.0184806	0.817135
Nuclear Events (kinase and transcription factor activation)	24	1	1	0.103502	0.121726	0.0182239	0.0182239	0.793557
Botulinum neurotoxicity	24	1	1	0.103502	0.121726	0.0182239	0.0182239	0.795099
Late Phase of HIV Life Cycle	129	8	6	0.154049	0.13588	-0.0181693	0.0181693	0.816998
Signaling by GPCR	1052	110	87	0.259738	0.2416	-0.0181382	0.0181382	0.599178
Acyl chain remodelling of PC	25	1	1	0.0993616	0.116857	0.017495	0.017495	0.794414
GPCR ligand binding	438	44	40	0.249538	0.266796	0.0172575	0.0172575	0.767375
Peptide ligand-binding receptors	187	14	13	0.185971	0.203093	0.017122	0.017122	0.825668
Cell Cycle, Mitotic	402	29	27	0.179197	0.196214	0.0170175	0.0170175	0.748184
RNA Pol II CTD phosphorylation and interaction with CE	26	1	1	0.09554	0.112362	0.0168221	0.0168221	0.795271
Mitochondrial Protein Import	52	2	2	0.09554	0.112362	0.0168221	0.0168221	0.826422
HIV Life Cycle	141	8	6	0.140938	0.124315	-0.016623	0.016623	0.816998
Membrane Trafficking	189	13	10	0.17086	0.154572	-0.0162877	0.0162877	0.809664
Glycolysis	27	1	1	0.0920015	0.108201	0.016199	0.016199	0.798903
Integrin cell surface interactions	66	11	9	0.414007	0.398375	-0.015632	0.015632	0.919397
SCF(Skp2)-mediated degradation of p27/p21	56	2	2	0.0887157	0.104336	0.0156205	0.0156205	0.879918
Regulation of mRNA Stability by Proteins that Bind AU-rich Elements	86	3	3	0.0866526	0.10191	0.0152572	0.0152572	0.83523
Signaling by constitutively active EGFR	19	14	12	1.83035	1.8451	0.0147583	0.0147583	0.994483
Neurotransmitter Receptor Binding And Downstream Transmission In The Postsynaptic Cell	139	18	16	0.321674	0.336278	0.0146036	0.0146036	0.887046
Metabolism of carbohydrates	257	25	20	0.241638	0.227347	-0.0142907	0.0142907	0.842769
Pausing and recovery of Tat-mediated HIV elongation	31	1	1	0.0801303	0.0942392	0.0141088	0.0141088	0.796881
Tat-mediated HIV elongation arrest and recovery	31	1	1	0.0801303	0.0942392	0.0141088	0.0141088	0.796881
Glycerophospholipid biosynthesis	88	4	3	0.112911	0.0995937	-0.0133173	0.0133173	0.879369
E2F mediated regulation of DNA replication	33	1	1	0.0752739	0.0885277	0.0132538	0.0132538	0.797224
Mitotic M-M/G1 phases	257	21	19	0.202976	0.21598	0.013004	0.013004	0.848629
Fcgamma receptor (FCGR) dependent phagocytosis	119	10	9	0.208743	0.220947	0.0122044	0.0122044	0.894208
Signaling by NOTCH	122	30	26	0.61083	0.622596	0.0117669	0.0117669	0.923167
Signaling by Interleukins	111	23	20	0.514711	0.526381	0.0116699	0.0116699	0.925805
Cyclin D associated events in G1	38	1	1	0.0653695	0.0768793	0.0115098	0.0115098	0.796813
G1 Phase	38	1	1	0.0653695	0.0768793	0.0115098	0.0115098	0.796813
Disease	1040	113	92	0.269901	0.258433	-0.0114677	0.0114677	0.732968
Host Interactions of HIV factors	135	10	9	0.184003	0.194761	0.010758	0.010758	0.904489
mRNA Processing	156	10	8	0.159233	0.149816	-0.00941724	0.00941724	0.892529
Oncogene Induced Senescence	32	14	12	1.08677	1.09553	0.00876272	0.00876272	0.997121
Synthesis of DNA	96	5	4	0.129377	0.121726	-0.0076515	0.0076515	0.926011
Class A/1 (Rhodopsin-like receptors)	311	28	23	0.223643	0.216053	-0.00759035	0.00759035	0.901645
Platelet homeostasis	79	12	10	0.377323	0.369799	-0.0075233	0.0075233	0.954866
Processing of Capped Intron-Containing Pre-mRNA	137	9	8	0.163185	0.170594	0.0074084	0.0074084	0.934853
DNA Replication	104	5	4	0.119425	0.112362	-0.00706293	0.00706293	0.926011
Transport of Mature mRNA derived from an Intron-Containing Transcript	50	6	5	0.298085	0.292141	-0.00594341	0.00594341	0.951542
Apoptosis	160	38	32	0.58996	0.584283	-0.00567672	0.00567672	0.946127
Nitric oxide stimulates guanylate cyclase	25	7	6	0.695531	0.701139	0.00560814	0.00560814	0.976868
Transport of Mature Transcript to Cytoplasm	54	6	5	0.276004	0.270501	-0.00550316	0.00550316	0.951542
Chromosome Maintenance	105	8	7	0.18926	0.194761	0.00550074	0.00550074	0.947327
G alpha (i) signalling events	236	23	20	0.242089	0.247577	0.00548881	0.00548881	0.936737
Clathrin derived vesicle budding	61	6	5	0.244332	0.23946	-0.00487165	0.00487165	0.954626
trans-Golgi Network Vesicle Budding	61	6	5	0.244332	0.23946	-0.00487165	0.00487165	0.954626
Costimulation by the CD28 family	72	6	5	0.207003	0.202876	-0.00412737	0.00412737	0.952605
PLCG1 events in ERBB2 signaling	34	7	6	0.51142	0.515544	0.00412363	0.00412363	0.978855
Cellular Senescence	143	28	24	0.486385	0.490307	0.00392178	0.00392178	0.97111
TRAF6 mediated induction of NFkB and MAP kinases upon TLR7/8 or 9 activation	79	6	5	0.188661	0.1849	-0.00376165	0.00376165	0.951714
MyD88 dependent cascade initiated on endosome	81	6	5	0.184003	0.180334	-0.00366877	0.00366877	0.951714
Toll Like Receptor 7/8 (TLR7/8) Cascade	81	6	5	0.184003	0.180334	-0.00366877	0.00366877	0.951714
Toll Like Receptor 9 (TLR9) Cascade	85	6	5	0.175344	0.171848	-0.00349612	0.00349612	0.951714
G2/M Transition	114	6	5	0.130739	0.128132	-0.00260676	0.00260676	0.949931
Mitotic G2-G2/M phases	116	6	5	0.128485	0.125923	-0.00256181	0.00256181	0.949931
M Phase	223	19	16	0.211645	0.209608	-0.00203649	0.00203649	0.970459
Defective AMN causes hereditary megaloblastic anemia 1	82	7	6	0.212052	0.213762	0.0017098	0.0017098	0.976491
Defective BTD causes biotidinase deficiency	82	7	6	0.212052	0.213762	0.0017098	0.0017098	0.976491
Defective CD320 causes methylmalonic aciduria	82	7	6	0.212052	0.213762	0.0017098	0.0017098	0.976491
Defective CUBN causes hereditary megaloblastic anemia 1	82	7	6	0.212052	0.213762	0.0017098	0.0017098	0.976491
Defective GIF causes intrinsic factor deficiency	82	7	6	0.212052	0.213762	0.0017098	0.0017098	0.976491
Defective HLCS causes multiple carboxylase deficiency	82	7	6	0.212052	0.213762	0.0017098	0.0017098	0.976491
Defective LMBRD1 causes methylmalonic aciduria and homocystinuria type cblF	82	7	6	0.212052	0.213762	0.0017098	0.0017098	0.976491
Defective MMAA causes methylmalonic aciduria type cblA	82	7	6	0.212052	0.213762	0.0017098	0.0017098	0.976491
Defective MMAB causes methylmalonic aciduria type cblB	82	7	6	0.212052	0.213762	0.0017098	0.0017098	0.976491
Defective MMACHC causes methylmalonic aciduria and homocystinuria type cblC	82	7	6	0.212052	0.213762	0.0017098	0.0017098	0.976491
Defective MMADHC causes methylmalonic aciduria and homocystinuria type cblD	82	7	6	0.212052	0.213762	0.0017098	0.0017098	0.976491
Defective MTR causes methylmalonic aciduria and homocystinuria type cblG	82	7	6	0.212052	0.213762	0.0017098	0.0017098	0.976491
Defective MTRR causes methylmalonic aciduria and homocystinuria type cblE	82	7	6	0.212052	0.213762	0.0017098	0.0017098	0.976491
Defective MUT causes methylmalonic aciduria mut type	82	7	6	0.212052	0.213762	0.0017098	0.0017098	0.976491
Defective TCN2 causes hereditary megaloblastic anemia	82	7	6	0.212052	0.213762	0.0017098	0.0017098	0.976491
Defects in biotin (Btn) metabolism	82	7	6	0.212052	0.213762	0.0017098	0.0017098	0.976491
Defects in cobalamin (B12) metabolism	82	7	6	0.212052	0.213762	0.0017098	0.0017098	0.976491
Defects in vitamin and cofactor metabolism	82	7	6	0.212052	0.213762	0.0017098	0.0017098	0.976491
Metabolism of vitamins and cofactors	82	7	6	0.212052	0.213762	0.0017098	0.0017098	0.976491
Metabolism of water-soluble vitamins and cofactors	82	7	6	0.212052	0.213762	0.0017098	0.0017098	0.976491
Gastrin-CREB signalling pathway via PKC and MAPK	210	33	28	0.390349	0.389522	-0.000827288	0.000827288	0.989753
NS1 Mediated Effects on Host Pathways	4	0	0	0	0	0	0	1
2-LTR circle formation	13	0	0	0	0	0	0	1
ABH2 mediated Reversal of Alkylation Damage	1	0	0	0	0	0	0	1
ABH3 mediated Reversal of Alkylation Damage	1	0	0	0	0	0	0	1
ADP signalling through P2Y purinoceptor 1	25	0	0	0	0	0	0	1
AMPK inhibits chREBP transcriptional activation activity	5	0	0	0	0	0	0	1
APOBEC3G mediated resistance to HIV-1 infection	11	0	0	0	0	0	0	1
Abacavir transmembrane transport	5	0	0	0	0	0	0	1
Abnormal conversion of 2-oxoglutarate to 2-hydroxyglutarate	1	0	0	0	0	0	0	1
Acetylation	2	0	0	0	0	0	0	1
Acrosome Reaction	1	0	0	0	0	0	0	1
Activation of BIM and translocation to mitochondria	3	0	0	0	0	0	0	1
Activation of BMF and translocation to mitochondria	3	0	0	0	0	0	0	1
Activation of CaMK IV	2	0	0	0	0	0	0	1
Activation of IRF3/IRF7 mediated by TBK1/IKK epsilon	17	0	0	0	0	0	0	1
Activation of NIMA Kinases NEK9, NEK6, NEK7	7	0	0	0	0	0	0	1
Activation of PKB	4	0	0	0	0	0	0	1
Activation of TRKA receptors	6	0	0	0	0	0	0	1
Acyl chain remodeling of CL	6	0	0	0	0	0	0	1
Acyl chain remodeling of DAG and TAG	5	0	0	0	0	0	0	1
Acyl chain remodelling of PG	17	0	0	0	0	0	0	1
Acyl chain remodelling of PI	16	0	0	0	0	0	0	1
Agmatine biosynthesis	2	0	0	0	0	0	0	1
Alpha-defensins	10	0	0	0	0	0	0	1
Alternative complement activation	4	0	0	0	0	0	0	1
Amine Oxidase reactions	4	0	0	0	0	0	0	1
Amplification of signal from unattached kinetochores via a MAD2 inhibitory signal	2	0	0	0	0	0	0	1
Amplification of signal from the kinetochores	2	0	0	0	0	0	0	1
Androgen biosynthesis	11	0	0	0	0	0	0	1
Antagonism of Activin by Follistatin	4	0	0	0	0	0	0	1
Aromatic amines can be N-hydroxylated or N-dealkylated by CYP1A2	1	0	0	0	0	0	0	1
Assembly Of The HIV Virion	21	0	0	0	0	0	0	1
Assembly of the ORC complex at the origin of replication	6	0	0	0	0	0	0	1
Assembly of the RAD51-ssDNA nucleoprotein complex	5	0	0	0	0	0	0	1
Association of licensing factors with the pre-replicative complex	15	0	0	0	0	0	0	1
Astrocytic Glutamate-Glutamine Uptake And Metabolism	4	0	0	0	0	0	0	1
Autointegration results in viral DNA circles	9	0	0	0	0	0	0	1
Beta oxidation of butanoyl-CoA to acetyl-CoA	3	0	0	0	0	0	0	1
Beta oxidation of decanoyl-CoA to octanoyl-CoA-CoA	5	0	0	0	0	0	0	1
Beta oxidation of hexanoyl-CoA to butanoyl-CoA	5	0	0	0	0	0	0	1
Beta oxidation of octanoyl-CoA to hexanoyl-CoA	5	0	0	0	0	0	0	1
Binding and entry of HIV virion	12	0	0	0	0	0	0	1
Biosynthesis of the N-glycan precursor (dolichol lipid-linked oligosaccharide, LLO) and transfer to a nascent protein	31	0	0	0	0	0	0	1
BoNT Light Chain Types A, C1, E cleave SNAP-25	2	0	0	0	0	0	0	1
BoNT Light Chain Types B, D, and F cleave VAMP/Synaptobrevin	5	0	0	0	0	0	0	1
Breakdown of the nuclear lamina	3	0	0	0	0	0	0	1
Budding	8	0	0	0	0	0	0	1
Budding and maturation of HIV virion	33	0	0	0	0	0	0	1
C6 deamination of adenosine	2	0	0	0	0	0	0	1
CDC6 association with the ORC:origin complex	11	0	0	0	0	0	0	1
COX reactions	1	0	0	0	0	0	0	1
CREB phosphorylation through the activation of CaMKK	4	0	0	0	0	0	0	1
CaMK IV-mediated phosphorylation of CREB	3	0	0	0	0	0	0	1
Classical Kir channels	4	0	0	0	0	0	0	1
Classical antibody-mediated complement activation	44	0	0	0	0	0	0	1
Cleavage of the damaged purine	3	0	0	0	0	0	0	1
Conjugation of SUMO to E1 (UBA2:SAE1)	5	0	0	0	0	0	0	1
Cooperation of Prefoldin and TriC/CCT in actin and tubulin folding	27	0	0	0	0	0	0	1
Creatine metabolism	10	0	0	0	0	0	0	1
Cross-presentation of particulate exogenous antigens (phagosomes)	8	0	0	0	0	0	0	1
Cyclin B2 mediated events	5	0	0	0	0	0	0	1
DNA Damage Bypass	4	0	0	0	0	0	0	1
DNA Damage Recognition in GG-NER	2	0	0	0	0	0	0	1
DNA Damage Reversal	3	0	0	0	0	0	0	1
Degradation of GABA	2	0	0	0	0	0	0	1
Depurination	3	0	0	0	0	0	0	1
Destabilization of mRNA by KSRP	17	0	0	0	0	0	0	1
Digestion of dietary lipid	5	0	0	0	0	0	0	1
Disinhibition of SNARE formation	5	0	0	0	0	0	0	1
E2F-enabled inhibition of pre-replication complex formation	10	0	0	0	0	0	0	1
ERK activation	5	0	0	0	0	0	0	1
ERK1 activation	3	0	0	0	0	0	0	1
ERK2 activation	2	0	0	0	0	0	0	1
ERKs are inactivated	12	0	0	0	0	0	0	1
Early Phase of HIV Life Cycle	21	0	0	0	0	0	0	1
Electron Transport from NADPH to Ferredoxin	3	0	0	0	0	0	0	1
Endosomal Sorting Complex Required For Transport (ESCRT)	28	0	0	0	0	0	0	1
Endosomal/Vacuolar pathway	11	0	0	0	0	0	0	1
Entry of Influenza Virion into Host Cell via Endocytosis	9	0	0	0	0	0	0	1
Enzymatic degradation of Dopamine by monoamine oxidase	2	0	0	0	0	0	0	1
Enzymatic degradation of dopamine by COMT	2	0	0	0	0	0	0	1
Estrogen biosynthesis	2	0	0	0	0	0	0	1
FGFR1b ligand binding and activation	5	0	0	0	0	0	0	1
FGFR1c and Klotho ligand binding and activation	3	0	0	0	0	0	0	1
FGFR2b ligand binding and activation	6	0	0	0	0	0	0	1
FMO oxidizes nucleophiles	3	0	0	0	0	0	0	1
Folding of actin by CCT/TriC	9	0	0	0	0	0	0	1
Formation of annular gap junctions	9	0	0	0	0	0	0	1
Formation of apoptosome	3	0	0	0	0	0	0	1
Formation of editosomes by ADAR proteins	2	0	0	0	0	0	0	1
Formation of the Editosome	2	0	0	0	0	0	0	1
Formation of the active cofactor, UDP-glucuronate	3	0	0	0	0	0	0	1
Formation of tubulin folding intermediates by CCT/TriC	20	0	0	0	0	0	0	1
Fructose catabolism	2	0	0	0	0	0	0	1
Fusion and Uncoating of the Influenza Virion	8	0	0	0	0	0	0	1
Fusion of the Influenza Virion to the Host Cell Endosome	8	0	0	0	0	0	0	1
G2 Phase	5	0	0	0	0	0	0	1
G2/M DNA replication checkpoint	5	0	0	0	0	0	0	1
GABA A (rho) receptor activation	3	0	0	0	0	0	0	1
GABA synthesis	2	0	0	0	0	0	0	1
Galactose catabolism	5	0	0	0	0	0	0	1
Gap junction degradation	10	0	0	0	0	0	0	1
Glucuronidation	19	0	0	0	0	0	0	1
Glyoxylate metabolism	5	0	0	0	0	0	0	1
Heme degradation	5	0	0	0	0	0	0	1
Hyaluronan uptake and degradation	11	0	0	0	0	0	0	1
Hydrolysis of LPC	8	0	0	0	0	0	0	1
Hydrolysis of LPE	2	0	0	0	0	0	0	1
Hydroxycarboxylic acid-binding receptors	3	0	0	0	0	0	0	1
Hypusine synthesis from eIF5A-lysine	4	0	0	0	0	0	0	1
IRAK1 recruits IKK complex	10	0	0	0	0	0	0	1
IRAK1 recruits IKK complex upon TLR7/8 or 9 stimulation	10	0	0	0	0	0	0	1
IRF3 mediated activation of type 1 IFN	6	0	0	0	0	0	0	1
IRS activation	5	0	0	0	0	0	0	1
Inhibition of HSL	2	0	0	0	0	0	0	1
Inhibition of Host mRNA Processing and RNA Silencing	3	0	0	0	0	0	0	1
Inhibition of IFN-beta	1	0	0	0	0	0	0	1
Inhibition of Interferon Synthesis	1	0	0	0	0	0	0	1
Inhibition of PKR	2	0	0	0	0	0	0	1
Inhibition of replication initiation of damaged DNA by RB1/E2F1	12	0	0	0	0	0	0	1
Inositol transporters	7	0	0	0	0	0	0	1
Insulin effects increased synthesis of Xylulose-5-Phosphate	2	0	0	0	0	0	0	1
Integration of provirus	14	0	0	0	0	0	0	1
Integration of viral DNA into host genomic DNA	9	0	0	0	0	0	0	1
Interactions of Tat with host cellular proteins	3	0	0	0	0	0	0	1
Interconversion of polyamines	3	0	0	0	0	0	0	1
Interleukin-1 processing	7	0	0	0	0	0	0	1
Ketone body metabolism	5	0	0	0	0	0	0	1
Klotho-mediated ligand binding	6	0	0	0	0	0	0	1
Leukotriene receptors	5	0	0	0	0	0	0	1
Localization of the PINCH-ILK-PARVIN complex to focal adhesions	4	0	0	0	0	0	0	1
Membrane binding and targetting of GAG proteins	12	0	0	0	0	0	0	1
Metabolism of folate and pterines	9	0	0	0	0	0	0	1
Microtubule-dependent trafficking of connexons from Golgi to the plasma membrane	1	0	0	0	0	0	0	1
Mineralocorticoid biosynthesis	7	0	0	0	0	0	0	1
Minus-strand DNA synthesis	7	0	0	0	0	0	0	1
Mitochondrial ABC transporters	4	0	0	0	0	0	0	1
Mitochondrial Iron-Sulfur Cluster Biogenesis	9	0	0	0	0	0	0	1
Mitochondrial Uncoupling Proteins	3	0	0	0	0	0	0	1
Mitochondrial transcription initiation	3	0	0	0	0	0	0	1
Mitochondrial transcription termination	1	0	0	0	0	0	0	1
Mitotic Metaphase/Anaphase Transition	2	0	0	0	0	0	0	1
Molybdenum cofactor biosynthesis	6	0	0	0	0	0	0	1
Monoamines are oxidized to aldehydes by MAOA and MAOB, producing NH3 and H2O2	2	0	0	0	0	0	0	1
Muscarinic acetylcholine receptors	5	0	0	0	0	0	0	1
N-glycan trimming and elongation in the cis-Golgi	5	0	0	0	0	0	0	1
NADPH regeneration	1	0	0	0	0	0	0	1
NGF processing	4	0	0	0	0	0	0	1
NGF-independant TRKA activation	5	0	0	0	0	0	0	1
Na+-dependent glucose transporters	5	0	0	0	0	0	0	1
Nef Mediated CD4 Down-regulation	10	0	0	0	0	0	0	1
Nef Mediated CD8 Down-regulation	8	0	0	0	0	0	0	1
Nef mediated downregulation of CD28 cell surface expression	3	0	0	0	0	0	0	1
Neurotransmitter uptake and Metabolism In Glial Cells	4	0	0	0	0	0	0	1
Oligomerization of connexins into connexons	3	0	0	0	0	0	0	1
Opsins	9	0	0	0	0	0	0	1
Organic cation transport	8	0	0	0	0	0	0	1
PDE3B signalling	2	0	0	0	0	0	0	1
PI and PC transport between ER and Golgi membranes	1	0	0	0	0	0	0	1
PP2A-mediated dephosphorylation of key metabolic factors	7	0	0	0	0	0	0	1
Packaging of Eight RNA Segments	8	0	0	0	0	0	0	1
Phosphate bond hydrolysis by NUDT proteins	6	0	0	0	0	0	0	1
Phosphorylation of Emi1	6	0	0	0	0	0	0	1
Phosphorylation of proteins involved in the G2/M transition by Cyclin A:Cdc2 complexes	3	0	0	0	0	0	0	1
Plasmalogen biosynthesis	4	0	0	0	0	0	0	1
Plus-strand DNA synthesis	7	0	0	0	0	0	0	1
Polyamines are oxidized to amines, aldehydes and H2O2 by PAOs	2	0	0	0	0	0	0	1
Post-chaperonin tubulin folding pathway	17	0	0	0	0	0	0	1
Potassium transport channels	3	0	0	0	0	0	0	1
Prefoldin mediated transfer of substrate to CCT/TriC	26	0	0	0	0	0	0	1
Presynaptic phase of homologous DNA pairing and strand exchange	6	0	0	0	0	0	0	1
Processing and Activation of SUMO	9	0	0	0	0	0	0	1
Processing of DNA double-strand break ends	3	0	0	0	0	0	0	1
Processive synthesis on the C-strand of the telomere	11	0	0	0	0	0	0	1
Processive synthesis on the lagging strand	15	0	0	0	0	0	0	1
Progressive trimming of alpha-1,2-linked mannose residues from Man9/8/7GlcNAc2 to produce Man5GlcNAc2	3	0	0	0	0	0	0	1
Prolactin receptor signaling	15	0	0	0	0	0	0	1
Proline catabolism	2	0	0	0	0	0	0	1
Proteolytic Processing of SUMO	6	0	0	0	0	0	0	1
Proton-coupled monocarboxylate transport	4	0	0	0	0	0	0	1
Proton-coupled neutral amino acid transporters	2	0	0	0	0	0	0	1
Pyrophosphate hydrolysis	2	0	0	0	0	0	0	1
Reactions specific to the hybrid N-glycan synthesis pathway	1	0	0	0	0	0	0	1
Recognition and association of DNA glycosylase with site containing an affected purine	3	0	0	0	0	0	0	1
Recycling of eIF2:GDP	8	0	0	0	0	0	0	1
Regulation by TREX1	1	0	0	0	0	0	0	1
Regulation of gap junction activity	3	0	0	0	0	0	0	1
Release	8	0	0	0	0	0	0	1
Release of apoptotic factors from the mitochondria	2	0	0	0	0	0	0	1
Removal of the Flap Intermediate	14	0	0	0	0	0	0	1
Removal of the Flap Intermediate from the C-strand	10	0	0	0	0	0	0	1
Resolution of D-loop structures	1	0	0	0	0	0	0	1
Resolution of D-loop structures through Holliday junction intermediates	1	0	0	0	0	0	0	1
Retrograde neurotrophin signalling	13	0	0	0	0	0	0	1
Reversal of Alkylation Damage By DNA Dioxygenases	2	0	0	0	0	0	0	1
Reverse Transcription of HIV RNA	7	0	0	0	0	0	0	1
S6K1 signalling	5	0	0	0	0	0	0	1
SHC activation	3	0	0	0	0	0	0	1
STAT6-mediated induction of chemokines	3	0	0	0	0	0	0	1
SUMOylation	9	0	0	0	0	0	0	1
Serine biosynthesis	3	0	0	0	0	0	0	1
Signaling by FGFR1 amplification mutants	1	0	0	0	0	0	0	1
Signaling by FGFR2 amplification mutants	1	0	0	0	0	0	0	1
Signaling by FGFR4 mutants	1	0	0	0	0	0	0	1
Signalling to ERK5	2	0	0	0	0	0	0	1
Signalling to STAT3	3	0	0	0	0	0	0	1
Sodium-coupled phosphate cotransporters	5	0	0	0	0	0	0	1
Sperm:Oocyte Membrane Binding	5	0	0	0	0	0	0	1
Sterols are 12-hydroxylated by CYP8B1	2	0	0	0	0	0	0	1
Stimulation of the cell death response by PAK-2p34	2	0	0	0	0	0	0	1
Sulfide oxidation to sulfate	5	0	0	0	0	0	0	1
Synthesis of (16-20)-hydroxyeicosatetraenoic acids (HETE)	9	0	0	0	0	0	0	1
Synthesis of 12-eicosatetraenoic acid derivatives	6	0	0	0	0	0	0	1
Synthesis of 15-eicosatetraenoic acid derivatives	6	0	0	0	0	0	0	1
Synthesis of 5-eicosatetraenoic acids	6	0	0	0	0	0	0	1
Synthesis of CL	1	0	0	0	0	0	0	1
Synthesis of Dolichyl-phosphate	3	0	0	0	0	0	0	1
Synthesis of GDP-mannose	5	0	0	0	0	0	0	1
Synthesis of Hepoxilins (HX) and Trioxilins (TrX)	1	0	0	0	0	0	0	1
Synthesis of IPs in the ER lumen	1	0	0	0	0	0	0	1
Synthesis of IPs in the nucleus	4	0	0	0	0	0	0	1
Synthesis of Ketone Bodies	4	0	0	0	0	0	0	1
Synthesis of Lipoxins (LX)	6	0	0	0	0	0	0	1
Synthesis of PE	12	0	0	0	0	0	0	1
Synthesis of PI	2	0	0	0	0	0	0	1
Synthesis of PIPs at the ER membrane	3	0	0	0	0	0	0	1
Synthesis of PIPs at the early endosome membrane	13	0	0	0	0	0	0	1
Synthesis of PS	2	0	0	0	0	0	0	1
Synthesis of UDP-N-acetyl-glucosamine	5	0	0	0	0	0	0	1
Synthesis of bile acids and bile salts via 24-hydroxycholesterol	14	0	0	0	0	0	0	1
Synthesis of bile acids and bile salts via 27-hydroxycholesterol	11	0	0	0	0	0	0	1
Synthesis of dolichyl-phosphate mannose	3	0	0	0	0	0	0	1
Synthesis of dolichyl-phosphate-glucose	1	0	0	0	0	0	0	1
Synthesis of epoxy (EET) and dihydroxyeicosatrienoic acids (DHET)	8	0	0	0	0	0	0	1
Synthesis of glycosylphosphatidylinositol (GPI)	16	0	0	0	0	0	0	1
Synthesis of pyrophosphates in the cytosol	10	0	0	0	0	0	0	1
Synthesis of substrates in N-glycan biosythesis	17	0	0	0	0	0	0	1
TRKA activation by NGF	2	0	0	0	0	0	0	1
TWIK related potassium channel (TREK)	3	0	0	0	0	0	0	1
TWIK-related alkaline pH activated K+ channel (TALK)	2	0	0	0	0	0	0	1
TWIK-related spinal cord K+ channel (TRESK)	1	0	0	0	0	0	0	1
TWIK-releated acid-sensitive K+ channel (TASK)	2	0	0	0	0	0	0	1
Tachykinin receptors bind tachykinins	5	0	0	0	0	0	0	1
Tandem of pore domain in a weak inwardly rectifying K+ channels (TWIK)	3	0	0	0	0	0	0	1
Telomere Extension By Telomerase	6	0	0	0	0	0	0	1
The IPAF inflammasome	5	0	0	0	0	0	0	1
The fatty acid cycling model	3	0	0	0	0	0	0	1
The proton buffering model	3	0	0	0	0	0	0	1
Thromboxane signalling through TP receptor	23	0	0	0	0	0	0	1
Transcription from mitochondrial promoters	4	0	0	0	0	0	0	1
Transfer of LPS from LBP carrier to CD14	2	0	0	0	0	0	0	1
Transfer of SUMO from E1 to E2 (UBE2I, UBC9)	6	0	0	0	0	0	0	1
Translesion synthesis by DNA polymerases bypassing lesion on DNA template	4	0	0	0	0	0	0	1
Translesion synthesis by HREV1	1	0	0	0	0	0	0	1
Translesion synthesis by Pol eta	1	0	0	0	0	0	0	1
Translesion synthesis by Pol zeta	2	0	0	0	0	0	0	1
Translocation of BoNT Light chain	7	0	0	0	0	0	0	1
Transport of Glycerol from Adipocytes to the Liver by Aquaporins	2	0	0	0	0	0	0	1
Transport of HA trimer, NA tetramer and M2 tetramer from the endoplasmic reticulum to the Golgi Apparatus	3	0	0	0	0	0	0	1
Transport of connexins along the secretory pathway	3	0	0	0	0	0	0	1
Transport of connexons to the plasma membrane	2	0	0	0	0	0	0	1
Transport of fatty acids	3	0	0	0	0	0	0	1
Tryptophan catabolism	11	0	0	0	0	0	0	1
Type II Na+/Pi cotransporters	3	0	0	0	0	0	0	1
Ubiquinol biosynthesis	7	0	0	0	0	0	0	1
Uncoating of the HIV Virion	8	0	0	0	0	0	0	1
Uncoating of the Influenza Virion	8	0	0	0	0	0	0	1
Utilization of Ketone Bodies	3	0	0	0	0	0	0	1
Viral RNP Complexes in the Host Cell Nucleus	7	0	0	0	0	0	0	1
Vitamin B2 (riboflavin) metabolism	5	0	0	0	0	0	0	1
Vitamin C (ascorbate) metabolism	8	0	0	0	0	0	0	1
Vitamins	6	0	0	0	0	0	0	1
Vitamins B6 activation to pyridoxal phosphate	3	0	0	0	0	0	0	1
Vpr-mediated induction of apoptosis by mitochondrial outer membrane permeabilization	4	0	0	0	0	0	0	1
betaKlotho-mediated ligand binding	3	0	0	0	0	0	0	1
c-src mediated regulation of Cx43 function and closure of gap junctions	3	0	0	0	0	0	0	1
cRNA Synthesis	4	0	0	0	0	0	0	1
mRNA Decay by 3' to 5' Exoribonuclease	11	0	0	0	0	0	0	1
mRNA Editing	4	0	0	0	0	0	0	1
mRNA Editing: A to I Conversion	2	0	0	0	0	0	0	1
mRNA Editing: C to U Conversion	2	0	0	0	0	0	0	1
phospho-PLA2 pathway	2	0	0	0	0	0	0	1
t(4;14) translocations of FGFR3	1	0	0	0	0	0	0	1
vRNA Synthesis	4	0	0	0	0	0	0	1
vRNP Assembly	6	0	0	0	0	0	0	1

## Sheet: BIOCARTA
pathway	n	n.mut.g	n.mut.b	score.g	score.b	dif.score	dif.score.abs	pval
BIOCARTA_CHEMICAL_PATHWAY	22	20	11	2.25822	1.46071	-0.797511	0.797511	0.00276498			<0.01
BIOCARTA_P53_PATHWAY	16	18	11	2.79455	2.00847	-0.786073	0.786073	0.00299539			<0.05
BIOCARTA_RB_PATHWAY	13	19	11	3.63052	2.47197	-1.15855	1.15855	0.00345622
BIOCARTA_EXTRINSIC_PATHWAY	13	7	0	1.33756	0	-1.33756	1.33756	0.00483871
BIOCARTA_P53HYPOXIA_PATHWAY	23	19	11	2.05203	1.3972	-0.654835	0.654835	0.00529954			GOOD
BIOCARTA_AMI_PATHWAY	20	9	1	1.11782	0.146071	-0.971747	0.971747	0.00714286			BAD
BIOCARTA_G1_PATHWAY	28	22	12	1.95175	1.25203	-0.699711	0.699711	0.0078341
BIOCARTA_MTA3_PATHWAY	19	3	0	0.392217	0	-0.392217	0.392217	0.012212
BIOCARTA_CALCINEURIN_PATHWAY	21	3	0	0.354863	0	-0.354863	0.354863	0.0124424
BIOCARTA_VIP_PATHWAY	29	5	0	0.428283	0	-0.428283	0.428283	0.0172811
BIOCARTA_GATA3_PATHWAY	16	4	0	0.62101	0	-0.62101	0.62101	0.018894
BIOCARTA_SALMONELLA_PATHWAY	13	4	1	0.76432	0.224724	-0.539596	0.539596	0.0267281
BIOCARTA_G2_PATHWAY	24	20	12	2.07003	1.46071	-0.609326	0.609326	0.0329493
BIOCARTA_BAD_PATHWAY	26	4	0	0.38216	0	-0.38216	0.38216	0.0410138
BIOCARTA_ATM_PATHWAY	20	19	12	2.35984	1.75285	-0.60699	0.60699	0.0442396
BIOCARTA_ATRBRCA_PATHWAY	21	19	12	2.24746	1.66938	-0.578085	0.578085	0.0442396
BIOCARTA_ACH_PATHWAY	16	3	0	0.465758	0	-0.465758	0.465758	0.0536866
BIOCARTA_NFAT_PATHWAY	56	9	2	0.399221	0.104336	-0.294885	0.294885	0.0559908
BIOCARTA_EIF_PATHWAY	16	0	4	0	0.730353	0.730353	0.730353	0.0569124
BIOCARTA_FEEDER_PATHWAY	9	3	0	0.828013	0	-0.828013	0.828013	0.0617512
BIOCARTA_IL22BP_PATHWAY	16	2	0	0.310505	0	-0.310505	0.310505	0.0824885
BIOCARTA_IL10_PATHWAY	17	2	0	0.29224	0	-0.29224	0.29224	0.0824885
BIOCARTA_LONGEVITY_PATHWAY	15	2	0	0.331205	0	-0.331205	0.331205	0.085023
BIOCARTA_HCMV_PATHWAY	17	2	0	0.29224	0	-0.29224	0.29224	0.085023
BIOCARTA_IL7_PATHWAY	17	2	0	0.29224	0	-0.29224	0.29224	0.085023
BIOCARTA_ERK5_PATHWAY	18	2	0	0.276004	0	-0.276004	0.276004	0.085023
BIOCARTA_PYK2_PATHWAY	31	0	3	0	0.282717	0.282717	0.282717	0.101843
BIOCARTA_AT1R_PATHWAY	36	0	3	0	0.243451	0.243451	0.243451	0.101843
BIOCARTA_IL6_PATHWAY	22	0	3	0	0.398375	0.398375	0.398375	0.103456
BIOCARTA_LECTIN_PATHWAY	12	4	1	0.828013	0.243451	-0.584562	0.584562	0.104378
BIOCARTA_COMP_PATHWAY	19	4	1	0.522956	0.153759	-0.369197	0.369197	0.104378
BIOCARTA_TOB1_PATHWAY	21	6	1	0.709726	0.139115	-0.570611	0.570611	0.106452
BIOCARTA_ARF_PATHWAY	17	16	10	2.33792	1.71848	-0.619441	0.619441	0.107373
BIOCARTA_INTRINSIC_PATHWAY	23	6	1	0.64801	0.127018	-0.520992	0.520992	0.108986
BIOCARTA_41BB_PATHWAY	17	3	0	0.43836	0	-0.43836	0.43836	0.114055
BIOCARTA_CTCF_PATHWAY	23	18	11	1.94403	1.3972	-0.546833	0.546833	0.114516
BIOCARTA_STEM_PATHWAY	15	3	0	0.496808	0	-0.496808	0.496808	0.116359
BIOCARTA_CELL2CELL_PATHWAY	14	1	3	0.177431	0.626017	0.448586	0.448586	0.117972
BIOCARTA_ERYTH_PATHWAY	15	3	0	0.496808	0	-0.496808	0.496808	0.123502
BIOCARTA_CASPASE_PATHWAY	23	3	0	0.324005	0	-0.324005	0.324005	0.123963
BIOCARTA_PTDINS_PATHWAY	23	1	4	0.108002	0.508072	0.40007	0.40007	0.125576
BIOCARTA_NKT_PATHWAY	29	3	0	0.25697	0	-0.25697	0.25697	0.125576
BIOCARTA_AGPCR_PATHWAY	13	3	0	0.57324	0	-0.57324	0.57324	0.125806
BIOCARTA_INTEGRIN_PATHWAY	38	1	4	0.0653695	0.307517	0.242148	0.242148	0.126498
BIOCARTA_RANMS_PATHWAY	10	3	0	0.745212	0	-0.745212	0.745212	0.128111
BIOCARTA_IL5_PATHWAY	10	0	2	0	0.584283	0.584283	0.584283	0.145161
BIOCARTA_HDAC_PATHWAY	32	6	2	0.465758	0.182588	-0.283169	0.283169	0.147005
BIOCARTA_SPRY_PATHWAY	18	0	2	0	0.324602	0.324602	0.324602	0.147465
BIOCARTA_IL2_PATHWAY	22	0	2	0	0.265583	0.265583	0.265583	0.147465
BIOCARTA_KREB_PATHWAY	8	0	2	0	0.730353	0.730353	0.730353	0.147926
BIOCARTA_NEUROTRANSMITTERS_PATHWAY	6	0	2	0	0.973805	0.973805	0.973805	0.15023
BIOCARTA_SARS_PATHWAY	10	0	2	0	0.584283	0.584283	0.584283	0.151152
BIOCARTA_EPHA4_PATHWAY	10	0	2	0	0.584283	0.584283	0.584283	0.156221
BIOCARTA_PML_PATHWAY	17	12	9	1.75344	1.54663	-0.206809	0.206809	0.163594
BIOCARTA_KERATINOCYTE_PATHWAY	46	1	4	0.0540009	0.254036	0.200035	0.200035	0.172811
BIOCARTA_NUCLEARRS_PATHWAY	15	2	0	0.331205	0	-0.331205	0.331205	0.194009
BIOCARTA_AHSP_PATHWAY	13	0	1	0	0.224724	0.224724	0.224724	0.194009
BIOCARTA_HSP27_PATHWAY	15	0	1	0	0.194761	0.194761	0.194761	0.195161
BIOCARTA_SODD_PATHWAY	10	2	0	0.496808	0	-0.496808	0.496808	0.196083
BIOCARTA_LEPTIN_PATHWAY	11	0	1	0	0.265583	0.265583	0.265583	0.199309
BIOCARTA_CFTR_PATHWAY	12	2	0	0.414007	0	-0.414007	0.414007	0.19977
BIOCARTA_PLCE_PATHWAY	12	2	0	0.414007	0	-0.414007	0.414007	0.19977
BIOCARTA_CYTOKINE_PATHWAY	22	2	0	0.225822	0	-0.225822	0.225822	0.200922
BIOCARTA_AGR_PATHWAY	36	6	9	0.414007	0.730353	0.316347	0.316347	0.202304
BIOCARTA_HIF_PATHWAY	15	2	0	0.331205	0	-0.331205	0.331205	0.202995
BIOCARTA_FREE_PATHWAY	10	0	1	0	0.292141	0.292141	0.292141	0.203226
BIOCARTA_SRCRPTP_PATHWAY	11	0	1	0	0.265583	0.265583	0.265583	0.204147
BIOCARTA_ARAP_PATHWAY	18	0	1	0	0.162301	0.162301	0.162301	0.204378
BIOCARTA_D4GDI_PATHWAY	13	2	0	0.38216	0	-0.38216	0.38216	0.208065
BIOCARTA_EPONFKB_PATHWAY	11	2	0	0.451644	0	-0.451644	0.451644	0.212442
BIOCARTA_PLATELETAPP_PATHWAY	14	4	1	0.709726	0.208672	-0.501053	0.501053	0.214055
BIOCARTA_GCR_PATHWAY	22	4	1	0.451644	0.132792	-0.318852	0.318852	0.214516
BIOCARTA_BCELLSURVIVAL_PATHWAY	16	4	1	0.62101	0.182588	-0.438422	0.438422	0.21659
BIOCARTA_CREB_PATHWAY	27	4	1	0.368006	0.108201	-0.259805	0.259805	0.218664
BIOCARTA_NTHI_PATHWAY	24	4	1	0.414007	0.121726	-0.292281	0.292281	0.223502
BIOCARTA_PPARA_PATHWAY	58	8	3	0.342626	0.151108	-0.191519	0.191519	0.229493
BIOCARTA_INFLAM_PATHWAY	29	4	1	0.342626	0.100738	-0.241888	0.241888	0.273041
BIOCARTA_DEATH_PATHWAY	33	4	1	0.301096	0.0885277	-0.212568	0.212568	0.275115
BIOCARTA_BIOPEPTIDES_PATHWAY	45	1	3	0.0552009	0.194761	0.13956	0.13956	0.299309
BIOCARTA_EPO_PATHWAY	19	1	3	0.130739	0.461276	0.330537	0.330537	0.300922
BIOCARTA_IL3_PATHWAY	15	1	3	0.165603	0.584283	0.41868	0.41868	0.301843
BIOCARTA_RHO_PATHWAY	32	1	3	0.0776263	0.273883	0.196256	0.196256	0.308756
BIOCARTA_CDC42RAC_PATHWAY	16	6	3	0.931515	0.547765	-0.38375	0.38375	0.320968
BIOCARTA_CDK5_PATHWAY	11	2	3	0.451644	0.796749	0.345106	0.345106	0.323041
BIOCARTA_ACTINY_PATHWAY	20	4	2	0.496808	0.292141	-0.204667	0.204667	0.324194
BIOCARTA_BARRESTIN_PATHWAY	10	3	1	0.745212	0.292141	-0.453071	0.453071	0.340092
BIOCARTA_FIBRINOLYSIS_PATHWAY	12	5	2	1.03502	0.486902	-0.548114	0.548114	0.340323
BIOCARTA_LYM_PATHWAY	11	1	2	0.225822	0.531166	0.305344	0.305344	0.340323
BIOCARTA_PTEN_PATHWAY	18	3	1	0.414007	0.162301	-0.251706	0.251706	0.341935
BIOCARTA_GPCR_PATHWAY	37	5	2	0.335681	0.157914	-0.177767	0.177767	0.343318
BIOCARTA_CARDIACEGF_PATHWAY	18	3	1	0.414007	0.162301	-0.251706	0.251706	0.352074
BIOCARTA_VDR_PATHWAY	12	1	2	0.207003	0.486902	0.279899	0.279899	0.353456
BIOCARTA_AKAP95_PATHWAY	12	1	0	0.207003	0	-0.207003	0.207003	0.353456
BIOCARTA_DREAM_PATHWAY	14	1	0	0.177431	0	-0.177431	0.177431	0.353456
BIOCARTA_MCALPAIN_PATHWAY	25	1	0	0.0993616	0	-0.0993616	0.0993616	0.353456
BIOCARTA_PTC1_PATHWAY	11	1	0	0.225822	0	-0.225822	0.225822	0.354608
BIOCARTA_AKAPCENTROSOME_PATHWAY	15	3	1	0.496808	0.194761	-0.302047	0.302047	0.35576
BIOCARTA_P35ALZHEIMERS_PATHWAY	11	1	0	0.225822	0	-0.225822	0.225822	0.360369
BIOCARTA_CLASSIC_PATHWAY	14	1	0	0.177431	0	-0.177431	0.177431	0.360369
BIOCARTA_MCM_PATHWAY	18	1	0	0.138002	0	-0.138002	0.138002	0.362212
BIOCARTA_VITCB_PATHWAY	11	1	0	0.225822	0	-0.225822	0.225822	0.365207
BIOCARTA_ACE2_PATHWAY	13	1	0	0.19108	0	-0.19108	0.19108	0.365207
BIOCARTA_PGC1A_PATHWAY	26	1	0	0.09554	0	-0.09554	0.09554	0.365668
BIOCARTA_CACAM_PATHWAY	16	1	0	0.155253	0	-0.155253	0.155253	0.36682
BIOCARTA_PARKIN_PATHWAY	13	1	0	0.19108	0	-0.19108	0.19108	0.370046
BIOCARTA_DNAFRAGMENT_PATHWAY	10	1	0	0.248404	0	-0.248404	0.248404	0.373502
BIOCARTA_SET_PATHWAY	11	1	0	0.225822	0	-0.225822	0.225822	0.374654
BIOCARTA_MITOCHONDRIA_PATHWAY	21	3	1	0.354863	0.139115	-0.215748	0.215748	0.393779
BIOCARTA_P38MAPK_PATHWAY	40	3	1	0.186303	0.0730353	-0.113268	0.113268	0.394931
BIOCARTA_CTL_PATHWAY	15	3	1	0.496808	0.194761	-0.302047	0.302047	0.396313
BIOCARTA_TCYTOTOXIC_PATHWAY	14	3	1	0.532294	0.208672	-0.323622	0.323622	0.397696
BIOCARTA_THELPER_PATHWAY	14	3	1	0.532294	0.208672	-0.323622	0.323622	0.397696
BIOCARTA_CERAMIDE_PATHWAY	22	3	1	0.338733	0.132792	-0.205941	0.205941	0.399309
BIOCARTA_MEF2D_PATHWAY	23	4	2	0.432007	0.254036	-0.177971	0.177971	0.407143
BIOCARTA_TCR_PATHWAY	49	6	3	0.304168	0.178862	-0.125306	0.125306	0.409447
BIOCARTA_CARM_ER_PATHWAY	35	9	5	0.638753	0.417345	-0.221408	0.221408	0.412673
BIOCARTA_TFF_PATHWAY	21	2	3	0.236575	0.417345	0.18077	0.18077	0.435484
BIOCARTA_SHH_PATHWAY	16	4	2	0.62101	0.365177	-0.255833	0.255833	0.467972
BIOCARTA_HIVNEF_PATHWAY	58	6	3	0.25697	0.151108	-0.105862	0.105862	0.473041
BIOCARTA_MONOCYTE_PATHWAY	11	1	2	0.225822	0.531166	0.305344	0.305344	0.48318
BIOCARTA_GABA_PATHWAY	10	1	2	0.248404	0.584283	0.335879	0.335879	0.483641
BIOCARTA_PAR1_PATHWAY	37	7	4	0.469954	0.315829	-0.154125	0.154125	0.486406
BIOCARTA_MYOSIN_PATHWAY	31	4	5	0.320521	0.471196	0.150675	0.150675	0.488249
BIOCARTA_NFKB_PATHWAY	23	1	2	0.108002	0.254036	0.146034	0.146034	0.491705
BIOCARTA_NO1_PATHWAY	33	8	5	0.602192	0.442638	-0.159553	0.159553	0.497005
BIOCARTA_GH_PATHWAY	28	2	3	0.177431	0.313009	0.135577	0.135577	0.500461
BIOCARTA_PDGF_PATHWAY	32	2	3	0.155253	0.273883	0.11863	0.11863	0.509447
BIOCARTA_PITX2_PATHWAY	15	16	15	2.64964	2.92141	0.271771	0.271771	0.512212
BIOCARTA_SPPA_PATHWAY	22	2	3	0.225822	0.398375	0.172553	0.172553	0.513364
BIOCARTA_PS1_PATHWAY	14	16	15	2.8389	3.13009	0.291183	0.291183	0.516129
BIOCARTA_TOLL_PATHWAY	37	2	3	0.134272	0.236871	0.102599	0.102599	0.523502
BIOCARTA_RARRXR_PATHWAY	15	2	3	0.331205	0.584283	0.253077	0.253077	0.524424
BIOCARTA_BARRESTIN_SRC_PATHWAY	15	4	2	0.662411	0.389522	-0.272889	0.272889	0.528341
BIOCARTA_NKCELLS_PATHWAY	20	2	3	0.248404	0.438212	0.189808	0.189808	0.528802
BIOCARTA_CTLA4_PATHWAY	21	4	2	0.47315	0.27823	-0.194921	0.194921	0.531336
BIOCARTA_TID_PATHWAY	19	13	10	1.69961	1.53759	-0.16202	0.16202	0.552995
BIOCARTA_CSK_PATHWAY	24	4	2	0.414007	0.243451	-0.170556	0.170556	0.558756
BIOCARTA_GRANULOCYTES_PATHWAY	14	4	2	0.709726	0.417345	-0.292381	0.292381	0.570276
BIOCARTA_EIF2_PATHWAY	11	1	1	0.225822	0.265583	0.0397613	0.0397613	0.602995
BIOCARTA_VEGF_PATHWAY	29	5	3	0.428283	0.302215	-0.126068	0.126068	0.603687
BIOCARTA_UCALPAIN_PATHWAY	18	1	1	0.138002	0.162301	0.0242986	0.0242986	0.607834
BIOCARTA_FCER1_PATHWAY	41	5	3	0.302932	0.213762	-0.0891697	0.0891697	0.608065
BIOCARTA_RAS_PATHWAY	23	2	1	0.216003	0.127018	-0.0889855	0.0889855	0.614286
BIOCARTA_TRKA_PATHWAY	12	2	1	0.414007	0.243451	-0.170556	0.170556	0.61659
BIOCARTA_CARM1_PATHWAY	13	2	1	0.38216	0.224724	-0.157436	0.157436	0.617512
BIOCARTA_AKT_PATHWAY	22	2	1	0.225822	0.132792	-0.0930303	0.0930303	0.618203
BIOCARTA_NDKDYNAMIN_PATHWAY	21	2	1	0.236575	0.139115	-0.0974603	0.0974603	0.621659
BIOCARTA_ETS_PATHWAY	18	2	1	0.276004	0.162301	-0.113704	0.113704	0.62765
BIOCARTA_BLYMPHOCYTE_PATHWAY	11	2	1	0.451644	0.265583	-0.186061	0.186061	0.637788
BIOCARTA_TH1TH2_PATHWAY	19	2	1	0.261478	0.153759	-0.107719	0.107719	0.63871
BIOCARTA_AKAP13_PATHWAY	12	2	1	0.414007	0.243451	-0.170556	0.170556	0.641935
BIOCARTA_IL17_PATHWAY	17	2	1	0.29224	0.171848	-0.120392	0.120392	0.643779
BIOCARTA_NO2IL12_PATHWAY	17	2	1	0.29224	0.171848	-0.120392	0.120392	0.64447
BIOCARTA_IL12_PATHWAY	23	2	1	0.216003	0.127018	-0.0889855	0.0889855	0.64447
BIOCARTA_PROTEASOME_PATHWAY	28	2	1	0.177431	0.104336	-0.0730952	0.0730952	0.646544
BIOCARTA_DC_PATHWAY	22	2	1	0.225822	0.132792	-0.0930303	0.0930303	0.647235
BIOCARTA_MPR_PATHWAY	34	2	1	0.14612	0.0859239	-0.0601961	0.0601961	0.647465
BIOCARTA_STATHMIN_PATHWAY	19	2	1	0.261478	0.153759	-0.107719	0.107719	0.651152
BIOCARTA_TNFR2_PATHWAY	18	2	1	0.276004	0.162301	-0.113704	0.113704	0.657834
BIOCARTA_HER2_PATHWAY	22	7	5	0.790376	0.663958	-0.126419	0.126419	0.695392
BIOCARTA_NGF_PATHWAY	18	4	4	0.552009	0.649203	0.0971942	0.0971942	0.713364
BIOCARTA_CHREBP2_PATHWAY	42	3	2	0.177431	0.139115	-0.0383165	0.0383165	0.730645
BIOCARTA_MAPK_PATHWAY	87	9	9	0.25697	0.302215	0.0452456	0.0452456	0.737097
BIOCARTA_IGF1R_PATHWAY	23	3	2	0.324005	0.254036	-0.0699692	0.0699692	0.739401
BIOCARTA_BARR_MAPK_PATHWAY	12	3	2	0.62101	0.486902	-0.134108	0.134108	0.742396
BIOCARTA_GLEEVEC_PATHWAY	23	3	2	0.324005	0.254036	-0.0699692	0.0699692	0.742627
BIOCARTA_IGF1MTOR_PATHWAY	20	3	2	0.372606	0.292141	-0.0804646	0.0804646	0.742857
BIOCARTA_GSK3_PATHWAY	27	19	17	1.74803	1.83941	0.0913806	0.0913806	0.745161
BIOCARTA_NOS1_PATHWAY	24	3	2	0.310505	0.243451	-0.0670538	0.0670538	0.749309
BIOCARTA_ERK_PATHWAY	28	5	5	0.443579	0.521681	0.0781025	0.0781025	0.750461
BIOCARTA_WNT_PATHWAY	26	18	16	1.71972	1.79779	0.0780732	0.0780732	0.750922
BIOCARTA_TNFR1_PATHWAY	29	3	2	0.25697	0.201477	-0.0554928	0.0554928	0.775346
BIOCARTA_RNA_PATHWAY	10	12	10	2.98085	2.92141	-0.0594341	0.0594341	0.789862
BIOCARTA_ASBCELL_PATHWAY	12	1	1	0.207003	0.243451	0.0364478	0.0364478	0.792396
BIOCARTA_TCAPOPTOSIS_PATHWAY	11	1	1	0.225822	0.265583	0.0397613	0.0397613	0.793548
BIOCARTA_BCR_PATHWAY	37	3	3	0.201409	0.236871	0.0354628	0.0354628	0.793779
BIOCARTA_IL1R_PATHWAY	33	4	4	0.301096	0.354111	0.053015	0.053015	0.795161
BIOCARTA_TALL1_PATHWAY	15	1	1	0.165603	0.194761	0.0291583	0.0291583	0.798387
BIOCARTA_STRESS_PATHWAY	25	1	1	0.0993616	0.116857	0.017495	0.017495	0.798387
BIOCARTA_MTOR_PATHWAY	23	4	4	0.432007	0.508072	0.076065	0.076065	0.799309
BIOCARTA_RANKL_PATHWAY	14	1	1	0.177431	0.208672	0.031241	0.031241	0.799309
BIOCARTA_CD40_PATHWAY	15	1	1	0.165603	0.194761	0.0291583	0.0291583	0.799309
BIOCARTA_CELLCYCLE_PATHWAY	23	1	1	0.108002	0.127018	0.0190163	0.0190163	0.801152
BIOCARTA_MAL_PATHWAY	19	1	1	0.130739	0.153759	0.0230197	0.0230197	0.802765
BIOCARTA_CBL_PATHWAY	13	1	1	0.19108	0.224724	0.0336441	0.0336441	0.803687
BIOCARTA_IL2RB_PATHWAY	38	3	3	0.196108	0.230638	0.0345295	0.0345295	0.81129
BIOCARTA_CK1_PATHWAY	17	2	2	0.29224	0.343696	0.0514558	0.0514558	0.811982
BIOCARTA_CCR3_PATHWAY	23	2	2	0.216003	0.254036	0.0380325	0.0380325	0.813594
BIOCARTA_CXCR4_PATHWAY	24	2	2	0.207003	0.243451	0.0364478	0.0364478	0.81659
BIOCARTA_IGF1_PATHWAY	21	2	2	0.236575	0.27823	0.0416547	0.0416547	0.81682
BIOCARTA_INSULIN_PATHWAY	22	2	2	0.225822	0.265583	0.0397613	0.0397613	0.81682
BIOCARTA_TPO_PATHWAY	24	2	2	0.207003	0.243451	0.0364478	0.0364478	0.81682
BIOCARTA_EGF_PATHWAY	31	2	2	0.160261	0.188478	0.0282177	0.0282177	0.81682
BIOCARTA_RACCYCD_PATHWAY	26	2	2	0.19108	0.224724	0.0336441	0.0336441	0.818664
BIOCARTA_CDMAC_PATHWAY	16	2	2	0.310505	0.365177	0.0546717	0.0546717	0.820046
BIOCARTA_RAC1_PATHWAY	23	2	2	0.216003	0.254036	0.0380325	0.0380325	0.820046
BIOCARTA_LAIR_PATHWAY	17	3	3	0.43836	0.515544	0.0771836	0.0771836	0.820507
BIOCARTA_EIF4_PATHWAY	24	3	3	0.310505	0.365177	0.0546717	0.0546717	0.824424
BIOCARTA_FAS_PATHWAY	30	3	3	0.248404	0.292141	0.0437374	0.0437374	0.824654
BIOCARTA_ECM_PATHWAY	24	2	2	0.207003	0.243451	0.0364478	0.0364478	0.828111
BIOCARTA_FMLP_PATHWAY	39	4	3	0.254773	0.224724	-0.0300492	0.0300492	0.847235
BIOCARTA_TEL_PATHWAY	18	24	20	3.31205	3.24602	-0.0660379	0.0660379	0.85576
BIOCARTA_EDG1_PATHWAY	27	4	3	0.368006	0.324602	-0.0434044	0.0434044	0.873502
BIOCARTA_MET_PATHWAY	37	4	3	0.268545	0.236871	-0.0316735	0.0316735	0.874194
BIOCARTA_TCRA_PATHWAY	13	2	2	0.38216	0.449448	0.0672883	0.0672883	0.875806
BIOCARTA_TGFB_PATHWAY	19	18	15	2.3533	2.30638	-0.0469216	0.0469216	0.913594
BIOCARTA_ALK_PATHWAY	37	21	18	1.40986	1.42123	0.0113679	0.0113679	0.958525
BIOCARTA_RELA_PATHWAY	16	0	0	0	0	0	0	1
BIOCARTA_SKP2E2F_PATHWAY	10	0	0	0	0	0	0	1
BIOCARTA_ETC_PATHWAY	12	0	0	0	0	0	0	1
BIOCARTA_GLYCOLYSIS_PATHWAY	10	0	0	0	0	0	0	1
BIOCARTA_IL4_PATHWAY	11	0	0	0	0	0	0	1
BIOCARTA_EGFR_SMRTE_PATHWAY	11	0	0	0	0	0	0	1
BIOCARTA_ARENRF2_PATHWAY	13	0	0	0	0	0	0	1
BIOCARTA_CCR5_PATHWAY	20	0	0	0	0	0	0	1
BIOCARTA_RAB_PATHWAY	12	0	0	0	0	0	0	1
BIOCARTA_P27_PATHWAY	13	0	0	0	0	0	0	1

## Sheet: GO_BP
pathway	n	n.mut.g	n.mut.b	score.g	score.b	dif.score	dif.score.abs	pval
PHOTORECEPTOR_CELL_MAINTENANCE	10	7	2	1.73883	0.584283	-1.15455	1.15455	0.094			<0.01
REGULATION_OF_AXONOGENESIS	10	1	4	0.248404	1.16857	0.920162	0.920162	0.0338788			<0.05
POSITIVE_REGULATION_OF_DNA_METABOLIC_PROCESS	11	4	0	0.903287	0	-0.903287	0.903287	0.0447273
RESPONSE_TO_IONIZING_RADIATION	10	7	3	1.73883	0.876424	-0.862404	0.862404	0.122788
POSITIVE_REGULATION_OF_CYTOKINE_PRODUCTION	15	6	1	0.993616	0.194761	-0.798855	0.798855	0.124727			GOOD
MITOTIC_CELL_CYCLE_CHECKPOINT	21	9	2	1.06459	0.27823	-0.786359	0.786359	0.0101818			BAD
REGULATION_OF_CYTOKINE_PRODUCTION	25	9	1	0.894254	0.116857	-0.777398	0.777398	0.0297576
PRODUCTION_OF_MOLECULAR_MEDIATOR_OF_IMMUNE_RESPONSE	13	4	0	0.76432	0	-0.76432	0.76432	0.0819394
NLS_BEARING_SUBSTRATE_IMPORT_INTO_NUCLEUS	13	4	0	0.76432	0	-0.76432	0.76432	0.0844848
CELL_FATE_COMMITMENT	13	5	1	0.9554	0.224724	-0.730676	0.730676	0.153576
ACTIN_FILAMENT_BASED_MOVEMENT	10	4	1	0.993616	0.292141	-0.701475	0.701475	0.155455
REGULATION_OF_NEUROGENESIS	14	2	5	0.354863	1.04336	0.688499	0.688499	0.0590303
REGULATION_OF_TRANSFORMING_GROWTH_FACTOR_BETA_RECEPTOR_SIGNALING_PATHWAY	14	5	1	0.887157	0.208672	-0.678485	0.678485	0.112727
EPITHELIAL_CELL_DIFFERENTIATION	10	2	4	0.496808	1.16857	0.671758	0.671758	0.300121
PROTEIN_COMPLEX_DISASSEMBLY	14	1	4	0.177431	0.83469	0.657258	0.657258	0.0805455
ACTIN_FILAMENT_POLYMERIZATION	14	1	4	0.177431	0.83469	0.657258	0.657258	0.123879
PROTEIN_POLYMERIZATION	19	1	5	0.130739	0.768793	0.638054	0.638054	0.0666667
MEIOTIC_RECOMBINATION	17	9	4	1.31508	0.687392	-0.627689	0.627689	0.146485
ISOPRENOID_METABOLIC_PROCESS	12	3	0	0.62101	0	-0.62101	0.62101	0.11903
ANDROGEN_RECEPTOR_SIGNALING_PATHWAY	12	3	0	0.62101	0	-0.62101	0.62101	0.121152
AXON_GUIDANCE	22	9	3	1.0162	0.398375	-0.617824	0.617824	0.127394
MACROMOLECULAR_COMPLEX_DISASSEMBLY	15	1	4	0.165603	0.779044	0.613441	0.613441	0.0805455
POSITIVE_REGULATION_OF_EPITHELIAL_CELL_PROLIFERATION	10	0	2	0	0.584283	0.584283	0.584283	0.0375758
RNA_ELONGATION	10	0	2	0	0.584283	0.584283	0.584283	0.0394545
HEME_BIOSYNTHETIC_PROCESS	10	0	2	0	0.584283	0.584283	0.584283	0.146909
PROTEIN_AMINO_ACID_ADP_RIBOSYLATION	10	0	2	0	0.584283	0.584283	0.584283	0.146909
ESTABLISHMENT_OF_VESICLE_LOCALIZATION	10	0	2	0	0.584283	0.584283	0.584283	0.147212
POSITIVE_REGULATION_OF_DEFENSE_RESPONSE	10	0	2	0	0.584283	0.584283	0.584283	0.148485
POSITIVE_REGULATION_OF_ANGIOGENESIS	10	0	2	0	0.584283	0.584283	0.584283	0.152667
NEGATIVE_REGULATION_OF_CELL_DIFFERENTIATION	28	10	3	0.887157	0.313009	-0.574149	0.574149	0.0775152
MUSCLE_CELL_DIFFERENTIATION	22	18	11	2.0324	1.46071	-0.571689	0.571689	0.0835758
PROTEIN_AMINO_ACID_AUTOPHOSPHORYLATION	31	20	11	1.60261	1.03663	-0.565976	0.565976	0.0515758
RESPONSE_TO_DRUG	22	5	0	0.564555	0	-0.564555	0.564555	0.0364848
INTERACTION_WITH_HOST	17	5	1	0.7306	0.171848	-0.558752	0.558752	0.191939
MICROTUBULE_POLYMERIZATION_OR_DEPOLYMERIZATION	11	14	14	3.16151	3.71816	0.556658	0.556658	0.148121
NEGATIVE_REGULATION_OF_CYTOSKELETON_ORGANIZATION_AND_BIOGENESIS	11	14	14	3.16151	3.71816	0.556658	0.556658	0.148242
NEUROTRANSMITTER_SECRETION	13	3	5	0.57324	1.12362	0.550381	0.550381	0.199394
PROTEIN_AUTOPROCESSING	32	20	11	1.55253	1.00424	-0.548289	0.548289	0.0515758
HEMOSTASIS	48	14	3	0.724512	0.182588	-0.541923	0.541923	0.0178788
PIGMENT_BIOSYNTHETIC_PROCESS	17	1	4	0.14612	0.687392	0.541272	0.541272	0.127879
COAGULATION	44	13	3	0.733921	0.199187	-0.534734	0.534734	0.024303
MEIOSIS_I	20	9	4	1.11782	0.584283	-0.533535	0.533535	0.146485
HEME_METABOLIC_PROCESS	11	0	2	0	0.531166	0.531166	0.531166	0.146909
VESICLE_LOCALIZATION	11	0	2	0	0.531166	0.531166	0.531166	0.147212
SENSORY_PERCEPTION_OF_TASTE	11	0	2	0	0.531166	0.531166	0.531166	0.148364
CELL_MATURATION	16	14	9	2.17354	1.6433	-0.53024	0.53024	0.175333
INNATE_IMMUNE_RESPONSE	23	1	5	0.108002	0.63509	0.527088	0.527088	0.0926061
B_CELL_DIFFERENTIATION	12	1	3	0.207003	0.730353	0.52335	0.52335	0.219879
PIGMENT_METABOLIC_PROCESS	18	1	4	0.138002	0.649203	0.511201	0.511201	0.127879
DETECTION_OF_ABIOTIC_STIMULUS	19	2	5	0.261478	0.768793	0.507315	0.507315	0.134727
REGULATION_OF_BODY_FLUID_LEVELS	57	15	3	0.653695	0.153759	-0.499936	0.499936	0.013697
MYOBLAST_DIFFERENTIATION	17	14	9	2.04568	1.54663	-0.499049	0.499049	0.224121
STEROID_HORMONE_RECEPTOR_SIGNALING_PATHWAY	20	4	0	0.496808	0	-0.496808	0.496808	0.0816364
BLOOD_COAGULATION	43	12	3	0.69322	0.20382	-0.489401	0.489401	0.0378788
ACTIN_FILAMENT_ORGANIZATION	24	0	4	0	0.486902	0.486902	0.486902	0.00939394
REGULATION_OF_ACTIN_POLYMERIZATION_AND_OR_DEPOLYMERIZATION	12	0	2	0	0.486902	0.486902	0.486902	0.148848
REGULATION_OF_MUSCLE_CONTRACTION	19	1	4	0.130739	0.615035	0.484296	0.484296	0.0792121
CELLULAR_PROTEIN_COMPLEX_DISASSEMBLY	13	1	3	0.19108	0.674172	0.483092	0.483092	0.119697
PHOTOTRANSDUCTION	13	1	3	0.19108	0.674172	0.483092	0.483092	0.218485
REGULATED_SECRETORY_PATHWAY	15	3	5	0.496808	0.973805	0.476997	0.476997	0.199394
GLUTAMATE_SIGNALING_PATHWAY	17	5	7	0.7306	1.20294	0.472335	0.472335	0.342545
DEVELOPMENTAL_MATURATION	18	14	9	1.93203	1.46071	-0.471324	0.471324	0.175333
G1_S_TRANSITION_OF_MITOTIC_CELL_CYCLE	27	2	6	0.184003	0.649203	0.4652	0.4652	0.0761818
DNA_DAMAGE_RESPONSESIGNAL_TRANSDUCTION_BY_P53_CLASS_MEDIATOR	13	13	9	2.48404	2.02252	-0.461523	0.461523	0.152545
INTERLEUKIN_1_SECRETION	10	3	1	0.745212	0.292141	-0.453071	0.453071	0.34
DEVELOPMENTAL_GROWTH	11	2	0	0.451644	0	-0.451644	0.451644	0.0864848
REGULATION_OF_GENE_SPECIFIC_TRANSCRIPTION	11	2	0	0.451644	0	-0.451644	0.451644	0.0865455
PROTEIN_MATURATION	11	2	0	0.451644	0	-0.451644	0.451644	0.200424
VITAMIN_TRANSPORT	13	0	2	0	0.449448	0.449448	0.449448	0.0403636
REGULATION_OF_ACTIN_FILAMENT_LENGTH	13	0	2	0	0.449448	0.449448	0.449448	0.148848
RESPIRATORY_GASEOUS_EXCHANGE	14	1	3	0.177431	0.626017	0.448586	0.448586	0.124606
INACTIVATION_OF_MAPK_ACTIVITY	14	1	3	0.177431	0.626017	0.448586	0.448586	0.303394
REGULATION_OF_GTPASE_ACTIVITY	15	2	4	0.331205	0.779044	0.447838	0.447838	0.253394
PROTEIN_SECRETION	32	8	2	0.62101	0.182588	-0.438422	0.438422	0.0753939
DETECTION_OF_STIMULUS_INVOLVED_IN_SENSORY_PERCEPTION	21	1	4	0.118288	0.55646	0.438172	0.438172	0.131758
REGULATION_OF_SMALL_GTPASE_MEDIATED_SIGNAL_TRANSDUCTION	23	3	6	0.324005	0.762108	0.438103	0.438103	0.195758
NUCLEOTIDE_EXCISION_REPAIR	20	13	14	1.61463	2.04499	0.430364	0.430364	0.222242
NEGATIVE_REGULATION_OF_GROWTH	40	21	12	1.30412	0.876424	-0.427697	0.427697	0.0579394
MICROTUBULE_BASED_MOVEMENT	16	2	4	0.310505	0.730353	0.419848	0.419848	0.302424
PROTEOGLYCAN_BIOSYNTHETIC_PROCESS	15	1	3	0.165603	0.584283	0.41868	0.41868	0.298121
REGULATION_OF_CELLULAR_COMPONENT_SIZE	14	0	2	0	0.417345	0.417345	0.417345	0.148848
POST_GOLGI_VESICLE_MEDIATED_TRANSPORT	14	0	2	0	0.417345	0.417345	0.417345	0.150667
DNA_INTEGRITY_CHECKPOINT	24	4	0	0.414007	0	-0.414007	0.414007	0.0822424
POSITIVE_REGULATION_OF_PROTEIN_SECRETION	12	2	0	0.414007	0	-0.414007	0.414007	0.19903
REGULATION_OF_CYTOSKELETON_ORGANIZATION_AND_BIOGENESIS	30	15	17	1.24202	1.65547	0.413448	0.413448	0.0667879
CASPASE_ACTIVATION	26	16	10	1.52864	1.12362	-0.405019	0.405019	0.141333
DNA_DAMAGE_RESPONSESIGNAL_TRANSDUCTION_RESULTING_IN_INDUCTION_OF_APOPTOSIS	15	13	9	2.15283	1.75285	-0.399986	0.399986	0.152545
BONE_REMODELING	29	7	2	0.599596	0.201477	-0.398119	0.398119	0.145939
NEGATIVE_REGULATION_OF_MAP_KINASE_ACTIVITY	17	2	4	0.29224	0.687392	0.395152	0.395152	0.303394
CARBOHYDRATE_BIOSYNTHETIC_PROCESS	49	4	10	0.202779	0.596207	0.393428	0.393428	0.0676364
BRAIN_DEVELOPMENT	51	12	17	0.58448	0.973805	0.389325	0.389325	0.119152
REGULATION_OF_ANATOMICAL_STRUCTURE_MORPHOGENESIS	25	2	5	0.198723	0.584283	0.38556	0.38556	0.0986667
ENDOTHELIAL_CELL_MIGRATION	11	3	4	0.677465	1.06233	0.384867	0.384867	0.444909
TISSUE_REMODELING	30	7	2	0.579609	0.194761	-0.384848	0.384848	0.145939
NEGATIVE_REGULATION_OF_TRANSFERASE_ACTIVITY	35	17	19	1.20653	1.58591	0.379377	0.379377	0.146848
N_ACETYLGLUCOSAMINE_METABOLIC_PROCESS	12	3	1	0.62101	0.243451	-0.377559	0.377559	0.397939
MEIOTIC_CELL_CYCLE	35	10	4	0.709726	0.333876	-0.37585	0.37585	0.0984848
DNA_DAMAGE_CHECKPOINT	20	3	0	0.372606	0	-0.372606	0.372606	0.12097
REGULATION_OF_CELL_GROWTH	46	21	12	1.13402	0.762108	-0.37191	0.37191	0.0579394
PROTEIN_AMINO_ACID_LIPIDATION	24	0	3	0	0.365177	0.365177	0.365177	0.098
PHOSPHOINOSITIDE_BIOSYNTHETIC_PROCESS	24	0	3	0	0.365177	0.365177	0.365177	0.098
PROTEIN_PROCESSING	49	20	11	1.01389	0.655828	-0.358066	0.358066	0.0515758
NEUROPEPTIDE_SIGNALING_PATHWAY	14	2	0	0.354863	0	-0.354863	0.354863	0.202485
CYTOKINESIS	19	2	4	0.261478	0.615035	0.353557	0.353557	0.295212
PEPTIDYL_TYROSINE_PHOSPHORYLATION	27	5	1	0.460007	0.108201	-0.351807	0.351807	0.112303
CELLULAR_RESPONSE_TO_NUTRIENT_LEVELS	10	12	9	2.98085	2.62927	-0.351575	0.351575	0.166788
POSITIVE_REGULATION_OF_CASPASE_ACTIVITY	30	16	10	1.32482	0.973805	-0.351017	0.351017	0.141333
REGULATION_OF_DNA_REPLICATION	20	4	1	0.496808	0.146071	-0.350737	0.350737	0.161394
OXYGEN_AND_REACTIVE_OXYGEN_SPECIES_METABOLIC_PROCESS	20	4	1	0.496808	0.146071	-0.350737	0.350737	0.213758
POSITIVE_REGULATION_OF_CELLULAR_COMPONENT_ORGANIZATION_AND_BIOGENESIS	36	2	6	0.138002	0.486902	0.3489	0.3489	0.0526667
SULFUR_COMPOUND_BIOSYNTHETIC_PROCESS	18	1	3	0.138002	0.486902	0.3489	0.3489	0.298121
GLUCOSAMINE_METABOLIC_PROCESS	13	3	1	0.57324	0.224724	-0.348516	0.348516	0.397939
REGULATION_OF_RAS_GTPASE_ACTIVITY	11	2	3	0.451644	0.796749	0.345106	0.345106	0.438424
DNA_MODIFICATION	11	2	3	0.451644	0.796749	0.345106	0.345106	0.513879
PROTEIN_IMPORT_INTO_NUCLEUS_TRANSLOCATION	11	2	3	0.451644	0.796749	0.345106	0.345106	0.521879
SKELETAL_MUSCLE_DEVELOPMENT	31	16	10	1.28209	0.942392	-0.339694	0.339694	0.215697
LIPOPROTEIN_BIOSYNTHETIC_PROCESS	26	0	3	0	0.337086	0.337086	0.337086	0.098
G_PROTEIN_SIGNALING_ADENYLATE_CYCLASE_INHIBITING_PATHWAY	10	1	2	0.248404	0.584283	0.335879	0.335879	0.165212
REGULATION_OF_RHO_GTPASE_ACTIVITY	10	1	2	0.248404	0.584283	0.335879	0.335879	0.346061
NEUTRAL_AMINO_ACID_TRANSPORT	10	1	2	0.248404	0.584283	0.335879	0.335879	0.485758
GENE_SILENCING	10	1	2	0.248404	0.584283	0.335879	0.335879	0.488121
REGULATION_OF_CELLULAR_PH	10	1	2	0.248404	0.584283	0.335879	0.335879	0.494848
INTRACELLULAR_RECEPTOR_MEDIATED_SIGNALING_PATHWAY	21	4	1	0.47315	0.139115	-0.334036	0.334036	0.278
REGULATION_OF_MITOSIS	41	9	3	0.545277	0.213762	-0.331515	0.331515	0.0472727
REGULATION_OF_IMMUNE_EFFECTOR_PROCESS	15	2	0	0.331205	0	-0.331205	0.331205	0.197152
REGULATION_OF_MEMBRANE_POTENTIAL	15	2	0	0.331205	0	-0.331205	0.331205	0.198485
PEPTIDYL_TYROSINE_MODIFICATION	29	5	1	0.428283	0.100738	-0.327544	0.327544	0.112303
POSITIVE_REGULATION_OF_PROTEIN_MODIFICATION_PROCESS	29	5	1	0.428283	0.100738	-0.327544	0.327544	0.156121
WOUND_HEALING	54	13	5	0.59801	0.270501	-0.327508	0.327508	0.100667
SODIUM_ION_TRANSPORT	22	3	5	0.338733	0.663958	0.325225	0.325225	0.355636
DNA_RECOMBINATION	47	12	5	0.634223	0.310789	-0.323434	0.323434	0.113394
CELL_DIVISION	21	2	4	0.236575	0.55646	0.319885	0.319885	0.295212
MITOCHONDRIAL_MEMBRANE_ORGANIZATION_AND_BIOGENESIS	11	12	9	2.70986	2.39025	-0.319614	0.319614	0.166788
CELL_CYCLE_CHECKPOINT_GO_0000075	48	12	5	0.62101	0.304314	-0.316696	0.316696	0.115273
REGULATION_OF_NEURON_APOPTOSIS	12	2	3	0.414007	0.730353	0.316347	0.316347	0.329576
DNA_DAMAGE_RESPONSESIGNAL_TRANSDUCTION	35	15	9	1.06459	0.751221	-0.313368	0.313368	0.0735758
DETECTION_OF_EXTERNAL_STIMULUS	23	3	5	0.324005	0.63509	0.311085	0.311085	0.350242
POSITIVE_REGULATION_OF_CELL_CYCLE	16	2	0	0.310505	0	-0.310505	0.310505	0.088
MICROTUBULE_BASED_PROCESS	82	18	24	0.545277	0.855048	0.309771	0.309771	0.0262424
CELLULAR_RESPONSE_TO_STRESS	10	13	10	3.22925	2.92141	-0.307838	0.307838	0.423394
TRNA_METABOLIC_PROCESS	19	0	2	0	0.307517	0.307517	0.307517	0.147333
DI___TRI_VALENT_INORGANIC_CATION_TRANSPORT	32	11	6	0.853889	0.547765	-0.306124	0.306124	0.311758
NEGATIVE_REGULATION_OF_INTRACELLULAR_TRANSPORT	11	1	2	0.225822	0.531166	0.305344	0.305344	0.346667
CELLULAR_MONOVALENT_INORGANIC_CATION_HOMEOSTASIS	11	1	2	0.225822	0.531166	0.305344	0.305344	0.494848
PROTEOGLYCAN_METABOLIC_PROCESS	21	1	3	0.118288	0.417345	0.299057	0.299057	0.298121
REGULATION_OF_GROWTH	58	21	12	0.899394	0.60443	-0.294963	0.294963	0.0579394
CELLULAR_RESPONSE_TO_EXTRACELLULAR_STIMULUS	12	12	9	2.48404	2.19106	-0.29298	0.29298	0.166788
RESPONSE_TO_NUTRIENT_LEVELS	29	14	9	1.19919	0.906646	-0.292546	0.292546	0.124788
APOPTOTIC_PROGRAM	60	20	11	0.828013	0.535593	-0.292421	0.292421	0.0772121
FEEDING_BEHAVIOR	24	4	1	0.414007	0.121726	-0.292281	0.292281	0.277818
RESPONSE_TO_NUTRIENT	17	2	0	0.29224	0	-0.29224	0.29224	0.201939
GLYCEROPHOSPHOLIPID_BIOSYNTHETIC_PROCESS	30	0	3	0	0.292141	0.292141	0.292141	0.098
REGULATION_OF_DEFENSE_RESPONSE	20	0	2	0	0.292141	0.292141	0.292141	0.148485
PYRIMIDINE_NUCLEOTIDE_METABOLIC_PROCESS	10	0	1	0	0.292141	0.292141	0.292141	0.193697
POSITIVE_REGULATION_OF_CYTOSKELETON_ORGANIZATION_AND_BIOGENESIS	10	0	1	0	0.292141	0.292141	0.292141	0.194727
POSITIVE_REGULATION_OF_CELL_MIGRATION	10	0	1	0	0.292141	0.292141	0.292141	0.195455
REGULATION_OF_CELL_CELL_ADHESION	10	0	1	0	0.292141	0.292141	0.292141	0.198667
TRNA_PROCESSING	10	0	1	0	0.292141	0.292141	0.292141	0.199333
CELLULAR_COMPONENT_DISASSEMBLY	33	2	5	0.150548	0.442638	0.292091	0.292091	0.130606
ENDOSOME_TRANSPORT	23	2	4	0.216003	0.508072	0.292069	0.292069	0.29903
CYTOKINE_PRODUCTION	73	12	3	0.408335	0.120058	-0.288277	0.288277	0.0505455
MITOCHONDRIAL_TRANSPORT	21	13	9	1.53774	1.25203	-0.285705	0.285705	0.148424
PHOSPHOINOSITIDE_METABOLIC_PROCESS	31	0	3	0	0.282717	0.282717	0.282717	0.098
GROWTH	77	24	13	0.774246	0.493226	-0.281021	0.281021	0.0395152
SMOOTH_MUSCLE_CONTRACTION_GO_0006939	12	1	2	0.207003	0.486902	0.279899	0.279899	0.344121
INTERLEUKIN_8_PRODUCTION	12	1	2	0.207003	0.486902	0.279899	0.279899	0.488121
COFACTOR_BIOSYNTHETIC_PROCESS	21	0	2	0	0.27823	0.27823	0.27823	0.146909
CALCIUM_ION_TRANSPORT	27	10	6	0.920015	0.649203	-0.270812	0.270812	0.421879
EPIDERMAL_GROWTH_FACTOR_RECEPTOR_SIGNALING_PATHWAY	22	0	2	0	0.265583	0.265583	0.265583	0.146848
CALCIUM_INDEPENDENT_CELL_CELL_ADHESION	22	0	2	0	0.265583	0.265583	0.265583	0.153273
CENTROSOME_CYCLE	11	0	1	0	0.265583	0.265583	0.265583	0.191576
REGULATION_OF_PROTEIN_POLYMERIZATION	11	0	1	0	0.265583	0.265583	0.265583	0.194727
GLUCOSE_CATABOLIC_PROCESS	11	0	1	0	0.265583	0.265583	0.265583	0.19903
REGULATION_OF_INTERFERON_GAMMA_BIOSYNTHETIC_PROCESS	11	0	1	0	0.265583	0.265583	0.265583	0.199576
N_TERMINAL_PROTEIN_AMINO_ACID_MODIFICATION	11	0	1	0	0.265583	0.265583	0.265583	0.203576
MITOSIS	82	24	13	0.727036	0.463151	-0.263885	0.263885	0.0326667
INSULIN_RECEPTOR_SIGNALING_PATHWAY	19	2	0	0.261478	0	-0.261478	0.261478	0.202788
ESTABLISHMENT_AND_OR_MAINTENANCE_OF_CELL_POLARITY	19	2	0	0.261478	0	-0.261478	0.261478	0.207576
LEUKOCYTE_CHEMOTAXIS	13	1	2	0.19108	0.449448	0.258368	0.258368	0.348424
G2_M_TRANSITION_OF_MITOTIC_CELL_CYCLE	13	1	2	0.19108	0.449448	0.258368	0.258368	0.485333
REGULATION_OF_PH	13	1	2	0.19108	0.449448	0.258368	0.258368	0.494848
REGULATION_OF_DNA_METABOLIC_PROCESS	45	7	2	0.386406	0.129841	-0.256566	0.256566	0.144182
GLYCEROPHOSPHOLIPID_METABOLIC_PROCESS	46	0	4	0	0.254036	0.254036	0.254036	0.0597576
HEART_DEVELOPMENT	37	12	7	0.805635	0.5527	-0.252935	0.252935	0.376485
CYTOKINE_SECRETION	18	3	1	0.414007	0.162301	-0.251706	0.251706	0.34
PROTEIN_TETRAMERIZATION	14	12	9	2.12918	1.87805	-0.251125	0.251125	0.166788
STRIATED_MUSCLE_CONTRACTION_GO_0006941	14	12	9	2.12918	1.87805	-0.251125	0.251125	0.486788
POSITIVE_REGULATION_OF_PHOSPHATE_METABOLIC_PROCESS	28	4	1	0.354863	0.104336	-0.250527	0.250527	0.213394
INDUCTION_OF_APOPTOSIS_BY_INTRACELLULAR_SIGNALS	24	13	9	1.34552	1.09553	-0.249991	0.249991	0.152545
NEURON_APOPTOSIS	17	3	4	0.43836	0.687392	0.249032	0.249032	0.446121
POSITIVE_REGULATION_OF_SECRETION	20	2	0	0.248404	0	-0.248404	0.248404	0.19903
POSITIVE_REGULATION_OF_CYTOKINE_SECRETION	10	1	0	0.248404	0	-0.248404	0.248404	0.356061
NUCLEOSOME_ASSEMBLY	10	1	0	0.248404	0	-0.248404	0.248404	0.357879
BODY_FLUID_SECRETION	10	1	0	0.248404	0	-0.248404	0.248404	0.360848
REGULATION_OF_CHROMOSOME_ORGANIZATION_AND_BIOGENESIS	10	1	0	0.248404	0	-0.248404	0.248404	0.36297
RNA_3END_PROCESSING	10	1	0	0.248404	0	-0.248404	0.248404	0.365091
SPERMATID_DEVELOPMENT	10	1	0	0.248404	0	-0.248404	0.248404	0.365879
SPHINGOLIPID_BIOSYNTHETIC_PROCESS	10	1	0	0.248404	0	-0.248404	0.248404	0.365939
REGULATION_OF_ORGANELLE_ORGANIZATION_AND_BIOGENESIS	40	16	17	0.993616	1.2416	0.247985	0.247985	0.171515
GENERATION_OF_A_SIGNAL_INVOLVED_IN_CELL_CELL_SIGNALING	29	3	5	0.25697	0.503692	0.246722	0.246722	0.199394
TUBE_MORPHOGENESIS	15	5	3	0.828013	0.584283	-0.243731	0.243731	0.634545
INTRA_GOLGI_VESICLE_MEDIATED_TRANSPORT	12	0	1	0	0.243451	0.243451	0.243451	0.194121
RESPONSE_TO_CARBOHYDRATE_STIMULUS	12	0	1	0	0.243451	0.243451	0.243451	0.198
INTERFERON_GAMMA_BIOSYNTHETIC_PROCESS	12	0	1	0	0.243451	0.243451	0.243451	0.199576
TRANSCRIPTION_INITIATION_FROM_RNA_POLYMERASE_II_PROMOTER	29	4	1	0.342626	0.100738	-0.241888	0.241888	0.276121
REGULATION_OF_RHO_PROTEIN_SIGNAL_TRANSDUCTION	14	1	2	0.177431	0.417345	0.239913	0.239913	0.346061
BIOPOLYMER_BIOSYNTHETIC_PROCESS	14	1	2	0.177431	0.417345	0.239913	0.239913	0.486182
MONOVALENT_INORGANIC_CATION_HOMEOSTASIS	14	1	2	0.177431	0.417345	0.239913	0.239913	0.494848
TRANSFORMING_GROWTH_FACTOR_BETA_RECEPTOR_SIGNALING_PATHWAY	36	7	3	0.483008	0.243451	-0.239557	0.239557	0.277879
CARBOHYDRATE_TRANSPORT	19	3	1	0.392217	0.153759	-0.238458	0.238458	0.398788
CELLULAR_RESPIRATION	19	3	1	0.392217	0.153759	-0.238458	0.238458	0.403758
AGING	13	13	10	2.48404	2.24724	-0.236799	0.236799	0.556848
TRANSLATIONAL_INITIATION	39	1	4	0.0636933	0.299632	0.235939	0.235939	0.136667
FEMALE_PREGNANCY	53	5	0	0.234343	0	-0.234343	0.234343	0.0355758
PATTERN_SPECIFICATION_PROCESS	31	3	5	0.240391	0.471196	0.230805	0.230805	0.35303
PROTEIN_OLIGOMERIZATION	40	19	13	1.17992	0.94946	-0.230459	0.230459	0.272727
STRIATED_MUSCLE_DEVELOPMENT	40	19	13	1.17992	0.94946	-0.230459	0.230459	0.400727
CELLULAR_HOMEOSTASIS	147	23	8	0.388659	0.158989	-0.229671	0.229671	0.0263636
SYNAPTOGENESIS	18	4	2	0.552009	0.324602	-0.227407	0.227407	0.562182
POSITIVE_REGULATION_OF_PROTEIN_AMINO_ACID_PHOSPHORYLATION	20	3	1	0.372606	0.146071	-0.226535	0.226535	0.339576
NEGATIVE_REGULATION_OF_CELLULAR_COMPONENT_ORGANIZATION_AND_BIOGENESIS	29	15	15	1.28485	1.51108	0.226228	0.226228	0.216182
INTERLEUKIN_2_PRODUCTION	11	1	0	0.225822	0	-0.225822	0.225822	0.354364
REGULATION_OF_SYNAPSE_STRUCTURE_AND_ACTIVITY	11	1	0	0.225822	0	-0.225822	0.225822	0.359394
NEGATIVE_REGULATION_OF_RESPONSE_TO_STIMULUS	11	1	0	0.225822	0	-0.225822	0.225822	0.36
XENOBIOTIC_METABOLIC_PROCESS	11	1	0	0.225822	0	-0.225822	0.225822	0.360727
INTERCELLULAR_JUNCTION_ASSEMBLY	11	1	0	0.225822	0	-0.225822	0.225822	0.362242
TRICARBOXYLIC_ACID_CYCLE_INTERMEDIATE_METABOLIC_PROCESS	11	1	0	0.225822	0	-0.225822	0.225822	0.363455
PROTEIN_POLYUBIQUITINATION	11	1	0	0.225822	0	-0.225822	0.225822	0.365879
SPERMATID_DIFFERENTIATION	11	1	0	0.225822	0	-0.225822	0.225822	0.365879
PHOSPHOLIPID_BIOSYNTHETIC_PROCESS	39	0	3	0	0.224724	0.224724	0.224724	0.098
POSITIVE_REGULATION_OF_CELL_ADHESION	13	0	1	0	0.224724	0.224724	0.224724	0.193879
ACTIN_FILAMENT_BUNDLE_FORMATION	13	0	1	0	0.224724	0.224724	0.224724	0.193879
PROTEIN_AMINO_ACID_N_LINKED_GLYCOSYLATION	30	2	4	0.165603	0.389522	0.223919	0.223919	0.248606
DETECTION_OF_STIMULUS	47	4	7	0.211408	0.435104	0.223697	0.223697	0.247091
REGULATION_OF_RAS_PROTEIN_SIGNAL_TRANSDUCTION	19	3	4	0.392217	0.615035	0.222818	0.222818	0.491576
ACTIN_POLYMERIZATION_AND_OR_DEPOLYMERIZATION	23	5	6	0.540009	0.762108	0.222099	0.222099	0.461939
M_PHASE_OF_MITOTIC_CELL_CYCLE	85	24	14	0.701376	0.481174	-0.220202	0.220202	0.0762424
MITOCHONDRION_ORGANIZATION_AND_BIOGENESIS	48	16	10	0.828013	0.608628	-0.219385	0.219385	0.15
NEGATIVE_REGULATION_OF_MULTICELLULAR_ORGANISMAL_PROCESS	32	4	1	0.310505	0.0912942	-0.219211	0.219211	0.270667
POSITIVE_REGULATION_OF_TRANSCRIPTION_FROM_RNA_POLYMERASE_II_PROMOTER	65	21	13	0.802536	0.584283	-0.218253	0.218253	0.174485
ANION_TRANSPORT	31	2	4	0.160261	0.376957	0.216696	0.216696	0.295515
HETEROCYCLE_METABOLIC_PROCESS	27	0	2	0	0.216401	0.216401	0.216401	0.146909
LEUKOCYTE_MIGRATION	16	1	2	0.155253	0.365177	0.209924	0.209924	0.348424
CHROMATIN_ASSEMBLY	16	1	2	0.155253	0.365177	0.209924	0.209924	0.495091
PROTEIN_FOLDING	58	1	5	0.0428283	0.251846	0.209018	0.209018	0.0958182
MEMBRANE_FUSION	28	0	2	0	0.208672	0.208672	0.208672	0.150545
FATTY_ACID_BIOSYNTHETIC_PROCESS	14	0	1	0	0.208672	0.208672	0.208672	0.199333
INTERFERON_GAMMA_PRODUCTION	14	0	1	0	0.208672	0.208672	0.208672	0.199576
PHOSPHOLIPASE_C_ACTIVATION	14	0	1	0	0.208672	0.208672	0.208672	0.201576
REGULATION_OF_JNK_CASCADE	12	1	0	0.207003	0	-0.207003	0.207003	0.357636
RESPONSE_TO_XENOBIOTIC_STIMULUS	12	1	0	0.207003	0	-0.207003	0.207003	0.360727
REGULATION_OF_LIPID_METABOLIC_PROCESS	12	1	0	0.207003	0	-0.207003	0.207003	0.36297
GLYCOSPHINGOLIPID_METABOLIC_PROCESS	12	1	0	0.207003	0	-0.207003	0.207003	0.365939
NOTCH_SIGNALING_PATHWAY	12	1	0	0.207003	0	-0.207003	0.207003	0.367091
TRANSITION_METAL_ION_TRANSPORT	12	1	0	0.207003	0	-0.207003	0.207003	0.367697
DIGESTION	44	6	2	0.338733	0.132792	-0.205941	0.205941	0.276727
REGULATION_OF_PROTEIN_SECRETION	22	3	1	0.338733	0.132792	-0.205941	0.205941	0.336182
REGULATION_OF_PROTEIN_AMINO_ACID_PHOSPHORYLATION	30	6	3	0.496808	0.292141	-0.204667	0.204667	0.418
SUPEROXIDE_METABOLIC_PROCESS	10	2	1	0.496808	0.292141	-0.204667	0.204667	0.623273
GLUCAN_METABOLIC_PROCESS	10	2	1	0.496808	0.292141	-0.204667	0.204667	0.627091
DETECTION_OF_BIOTIC_STIMULUS	10	2	1	0.496808	0.292141	-0.204667	0.204667	0.637636
POLYSACCHARIDE_METABOLIC_PROCESS	18	5	3	0.690011	0.486902	-0.203109	0.203109	0.629576
REGULATION_OF_TRANSLATIONAL_INITIATION	31	1	3	0.0801303	0.282717	0.202587	0.202587	0.221515
GLAND_DEVELOPMENT	13	6	6	1.14648	1.34834	0.201865	0.201865	0.734848
TRANSCRIPTION_INITIATION	35	4	1	0.28389	0.083469	-0.200421	0.200421	0.276121
M_PHASE	114	28	16	0.610115	0.410023	-0.200092	0.200092	0.0752121
CELL_RECOGNITION	19	2	3	0.261478	0.461276	0.199798	0.199798	0.567273
EPIDERMIS_DEVELOPMENT	71	8	2	0.279892	0.0822934	-0.197598	0.197598	0.111455
HUMORAL_IMMUNE_RESPONSE	32	1	3	0.0776263	0.273883	0.196256	0.196256	0.292848
CENTROSOME_ORGANIZATION_AND_BIOGENESIS	15	0	1	0	0.194761	0.194761	0.194761	0.191576
RRNA_PROCESSING	15	0	1	0	0.194761	0.194761	0.194761	0.197515
NEGATIVE_REGULATION_OF_TRANSCRIPTION_FACTOR_ACTIVITY	15	0	1	0	0.194761	0.194761	0.194761	0.198667
PROTEIN_DNA_COMPLEX_ASSEMBLY	49	5	1	0.253473	0.0596207	-0.193853	0.193853	0.195576
HOMEOSTATIC_PROCESS	207	29	11	0.348006	0.155244	-0.192761	0.192761	0.0221212
GOLGI_VESICLE_TRANSPORT	48	1	4	0.0517508	0.243451	0.1917	0.1917	0.171636
INTERCELLULAR_JUNCTION_ASSEMBLY_AND_MAINTENANCE	13	1	0	0.19108	0	-0.19108	0.19108	0.362242
TYROSINE_PHOSPHORYLATION_OF_STAT_PROTEIN	13	1	0	0.19108	0	-0.19108	0.19108	0.363152
NEGATIVE_REGULATION_OF_DNA_REPLICATION	13	1	0	0.19108	0	-0.19108	0.19108	0.37
LIPOPROTEIN_METABOLIC_PROCESS	33	1	3	0.0752739	0.265583	0.190309	0.190309	0.298
EMBRYONIC_MORPHOGENESIS	17	6	4	0.87672	0.687392	-0.189328	0.189328	0.675818
CAMP_MEDIATED_SIGNALING	65	12	6	0.458592	0.269669	-0.188923	0.188923	0.251758
ESTABLISHMENT_OF_ORGANELLE_LOCALIZATION	18	1	2	0.138002	0.324602	0.186599	0.186599	0.485818
ELECTRON_TRANSPORT_GO_0006118	51	5	1	0.243533	0.0572826	-0.186251	0.186251	0.192242
REGULATION_OF_PROTEIN_MODIFICATION_PROCESS	44	8	4	0.451644	0.265583	-0.186061	0.186061	0.352727
LYSOSOME_ORGANIZATION_AND_BIOGENESIS	11	2	1	0.451644	0.265583	-0.186061	0.186061	0.640303
INTERPHASE_OF_MITOTIC_CELL_CYCLE	62	6	9	0.240391	0.424076	0.183685	0.183685	0.237818
REGULATION_OF_BIOLOGICAL_QUALITY	419	78	40	0.462423	0.278894	-0.183529	0.183529	0.00327273
PEPTIDYL_AMINO_ACID_MODIFICATION	63	7	2	0.276004	0.0927433	-0.183261	0.183261	0.141455
REGULATION_OF_MAP_KINASE_ACTIVITY	67	8	11	0.296602	0.479635	0.183033	0.183033	0.282061
VIRAL_REPRODUCTIVE_PROCESS	36	5	2	0.345006	0.162301	-0.182705	0.182705	0.399939
MICROTUBULE_ORGANIZING_CENTER_ORGANIZATION_AND_BIOGENESIS	16	0	1	0	0.182588	0.182588	0.182588	0.191576
RIBONUCLEOTIDE_METABOLIC_PROCESS	16	0	1	0	0.182588	0.182588	0.182588	0.193697
RRNA_METABOLIC_PROCESS	16	0	1	0	0.182588	0.182588	0.182588	0.197515
MITOTIC_SISTER_CHROMATID_SEGREGATION	16	0	1	0	0.182588	0.182588	0.182588	0.199273
REGULATION_OF_ENDOCYTOSIS	16	0	1	0	0.182588	0.182588	0.182588	0.201879
REGULATION_OF_ANGIOGENESIS	26	4	5	0.38216	0.56181	0.17965	0.17965	0.526485
REGULATION_OF_CELL_CYCLE	182	53	34	0.723374	0.545759	-0.177616	0.177616	0.0574545
CIRCADIAN_RHYTHM	14	1	0	0.177431	0	-0.177431	0.177431	0.357091
TISSUE_MORPHOGENESIS	14	1	0	0.177431	0	-0.177431	0.177431	0.357212
NEGATIVE_REGULATION_OF_HYDROLASE_ACTIVITY	14	1	0	0.177431	0	-0.177431	0.177431	0.361879
POSITIVE_REGULATION_OF_HYDROLASE_ACTIVITY	55	18	12	0.812959	0.637399	-0.175559	0.175559	0.289879
ECTODERM_DEVELOPMENT	80	8	2	0.248404	0.0730353	-0.175369	0.175369	0.111455
ACTIN_CYTOSKELETON_ORGANIZATION_AND_BIOGENESIS	105	22	25	0.520466	0.695575	0.175109	0.175109	0.154545
MICROTUBULE_CYTOSKELETON_ORGANIZATION_AND_BIOGENESIS	35	14	14	0.993616	1.16857	0.17495	0.17495	0.148121
RESPONSE_TO_LIGHT_STIMULUS	46	5	7	0.270004	0.444563	0.174559	0.174559	0.372424
POSITIVE_REGULATION_OF_PHOSPHORYLATION	26	3	1	0.28662	0.112362	-0.174258	0.174258	0.339576
TRANSMEMBRANE_RECEPTOR_PROTEIN_SERINE_THREONINE_KINASE_SIGNALING_PATHWAY	47	8	4	0.422815	0.248631	-0.174184	0.174184	0.356061
PROTEIN_COMPLEX_ASSEMBLY	167	54	36	0.803223	0.629766	-0.173457	0.173457	0.0893333
IMMUNE_EFFECTOR_PROCESS	38	5	2	0.326847	0.153759	-0.173089	0.173089	0.404606
ION_HOMEOSTASIS	129	16	6	0.308098	0.13588	-0.172218	0.172218	0.101758
FEMALE_GAMETE_GENERATION	17	0	1	0	0.171848	0.171848	0.171848	0.196061
NEGATIVE_REGULATION_OF_DNA_BINDING	17	0	1	0	0.171848	0.171848	0.171848	0.198667
SISTER_CHROMATID_SEGREGATION	17	0	1	0	0.171848	0.171848	0.171848	0.199273
ICOSANOID_METABOLIC_PROCESS	17	0	1	0	0.171848	0.171848	0.171848	0.199333
ADAPTIVE_IMMUNE_RESPONSE_GO_0002460	24	4	2	0.414007	0.243451	-0.170556	0.170556	0.562121
CDC42_PROTEIN_SIGNAL_TRANSDUCTION	12	2	1	0.414007	0.243451	-0.170556	0.170556	0.618667
VACUOLE_ORGANIZATION_AND_BIOGENESIS	12	2	1	0.414007	0.243451	-0.170556	0.170556	0.640303
REGULATION_OF_CELLULAR_COMPONENT_ORGANIZATION_AND_BIOGENESIS	125	22	26	0.437191	0.607654	0.170463	0.170463	0.079697
COFACTOR_METABOLIC_PROCESS	54	1	4	0.0460007	0.216401	0.1704	0.1704	0.175879
REGULATION_OF_CELL_ADHESION	37	1	3	0.0671362	0.236871	0.169735	0.169735	0.21103
MYELOID_CELL_DIFFERENTIATION	37	1	3	0.0671362	0.236871	0.169735	0.169735	0.299818
CHROMATIN_REMODELING	25	3	4	0.298085	0.467426	0.169341	0.169341	0.531939
RESPONSE_TO_EXTRACELLULAR_STIMULUS	33	14	10	1.05384	0.885277	-0.168558	0.168558	0.364121
NEGATIVE_REGULATION_OF_TRANSPORT	20	1	2	0.124202	0.292141	0.167939	0.167939	0.346667
TRANSMEMBRANE_RECEPTOR_PROTEIN_TYROSINE_KINASE_SIGNALING_PATHWAY	83	5	9	0.149641	0.31678	0.167139	0.167139	0.157576
ENERGY_DERIVATION_BY_OXIDATION_OF_ORGANIC_COMPOUNDS	37	6	3	0.402817	0.236871	-0.165946	0.165946	0.457879
AMINE_BIOSYNTHETIC_PROCESS	15	1	0	0.165603	0	-0.165603	0.165603	0.356242
CYTOPLASM_ORGANIZATION_AND_BIOGENESIS	15	1	0	0.165603	0	-0.165603	0.165603	0.362242
NEURON_DIFFERENTIATION	76	18	11	0.588325	0.422836	-0.165489	0.165489	0.363273
NEGATIVE_REGULATION_OF_CELLULAR_PROTEIN_METABOLIC_PROCESS	45	17	17	0.938415	1.10365	0.16523	0.16523	0.301939
POSITIVE_REGULATION_OF_TRANSPORT	23	2	3	0.216003	0.381054	0.165051	0.165051	0.518061
EXOCYTOSIS	25	4	2	0.397446	0.233713	-0.163733	0.163733	0.469697
ADAPTIVE_IMMUNE_RESPONSE	25	4	2	0.397446	0.233713	-0.163733	0.163733	0.562121
REGULATION_OF_CELL_DIFFERENTIATION	60	11	6	0.455407	0.292141	-0.163266	0.163266	0.357697
SECONDARY_METABOLIC_PROCESS	26	3	4	0.28662	0.449448	0.162828	0.162828	0.528061
LYMPHOCYTE_DIFFERENTIATION	26	3	4	0.28662	0.449448	0.162828	0.162828	0.530364
ONE_CARBON_COMPOUND_METABOLIC_PROCESS	26	3	4	0.28662	0.449448	0.162828	0.162828	0.537212
RIBOSOME_BIOGENESIS_AND_ASSEMBLY	18	0	1	0	0.162301	0.162301	0.162301	0.197515
NEGATIVE_REGULATION_OF_CELL_ADHESION	18	0	1	0	0.162301	0.162301	0.162301	0.198667
NEGATIVE_REGULATION_OF_BINDING	18	0	1	0	0.162301	0.162301	0.162301	0.198667
CELLULAR_RESPONSE_TO_STIMULUS	19	13	10	1.69961	1.53759	-0.16202	0.16202	0.423394
DNA_DEPENDENT_DNA_REPLICATION	56	6	2	0.266147	0.104336	-0.161811	0.161811	0.224727
VIRAL_REPRODUCTION	41	5	2	0.302932	0.142508	-0.160424	0.160424	0.399939
NEGATIVE_REGULATION_OF_CELL_CYCLE	79	38	28	1.19485	1.03544	-0.159417	0.159417	0.32697
RECEPTOR_MEDIATED_ENDOCYTOSIS	33	12	12	0.903287	1.06233	0.159045	0.159045	0.598424
PHOSPHOLIPID_METABOLIC_PROCESS	74	0	4	0	0.157914	0.157914	0.157914	0.0597576
TISSUE_DEVELOPMENT	138	17	7	0.306005	0.148188	-0.157817	0.157817	0.110182
POSITIVE_REGULATION_OF_PEPTIDYL_TYROSINE_PHOSPHORYLATION	13	2	1	0.38216	0.224724	-0.157436	0.157436	0.616182
CHEMICAL_HOMEOSTASIS	155	18	7	0.288469	0.131935	-0.156534	0.156534	0.0944848
REGULATION_OF_GENE_EXPRESSION_EPIGENETIC	30	4	5	0.331205	0.486902	0.155697	0.155697	0.571273
GLYCOLIPID_METABOLIC_PROCESS	16	1	0	0.155253	0	-0.155253	0.155253	0.365939
DNA_REPLICATION_INITIATION	16	1	0	0.155253	0	-0.155253	0.155253	0.37
POSITIVE_REGULATION_OF_MULTICELLULAR_ORGANISMAL_PROCESS	66	10	5	0.37637	0.221319	-0.15505	0.15505	0.368364
NEGATIVE_REGULATION_OF_PROTEIN_METABOLIC_PROCESS	48	17	17	0.879764	1.03467	0.154903	0.154903	0.301939
EMBRYONIC_DEVELOPMENT	58	7	9	0.299798	0.453323	0.153525	0.153525	0.387879
G_PROTEIN_SIGNALING_COUPLED_TO_CAMP_NUCLEOTIDE_SECOND_MESSENGER	64	11	6	0.426944	0.273883	-0.153062	0.153062	0.345212
CYCLIC_NUCLEOTIDE_MEDIATED_SIGNALING	102	18	10	0.43836	0.286413	-0.151947	0.151947	0.272424
DEFENSE_RESPONSE_TO_BACTERIUM	25	2	3	0.198723	0.35057	0.151846	0.151846	0.56303
REGULATION_OF_CELL_MIGRATION	28	3	4	0.266147	0.417345	0.151198	0.151198	0.486788
ORGANIC_ACID_TRANSPORT	42	1	3	0.0591438	0.208672	0.149529	0.149529	0.295939
NUCLEOTIDE_METABOLIC_PROCESS	42	1	3	0.0591438	0.208672	0.149529	0.149529	0.301152
CELL_CYCLE_ARREST_GO_0007050	57	34	26	1.48171	1.33257	-0.149133	0.149133	0.44497
MUSCLE_DEVELOPMENT	93	29	20	0.774593	0.628261	-0.146332	0.146332	0.382848
LEARNING_AND_OR_MEMORY	14	2	1	0.354863	0.208672	-0.14619	0.14619	0.615576
REGULATION_OF_HOMEOSTATIC_PROCESS	14	2	1	0.354863	0.208672	-0.14619	0.14619	0.620121
RNA_EXPORT_FROM_NUCLEUS	20	0	1	0	0.146071	0.146071	0.146071	0.193879
HOMEOSTASIS_OF_NUMBER_OF_CELLS	20	0	1	0	0.146071	0.146071	0.146071	0.198545
CHROMATIN_ASSEMBLY_OR_DISASSEMBLY	26	2	3	0.19108	0.337086	0.146006	0.146006	0.564909
CHROMATIN_MODIFICATION	55	5	7	0.225822	0.371816	0.145995	0.145995	0.419758
SENSORY_PERCEPTION	190	31	17	0.405291	0.26139	-0.143901	0.143901	0.146848
NEGATIVE_REGULATION_OF_DNA_METABOLIC_PROCESS	18	1	0	0.138002	0	-0.138002	0.138002	0.37
REPRODUCTIVE_PROCESS	162	16	6	0.245337	0.108201	-0.137137	0.137137	0.10703
GENERATION_OF_PRECURSOR_METABOLITES_AND_ENERGY	123	15	7	0.302932	0.166259	-0.136672	0.136672	0.216485
RESPONSE_TO_BACTERIUM	31	3	4	0.240391	0.376957	0.136566	0.136566	0.570303
REGIONALIZATION	15	2	1	0.331205	0.194761	-0.136444	0.136444	0.611333
T_CELL_DIFFERENTIATION	15	2	1	0.331205	0.194761	-0.136444	0.136444	0.640606
REGULATION_OF_MULTICELLULAR_ORGANISMAL_PROCESS	151	27	16	0.444166	0.309554	-0.134612	0.134612	0.236242
ORGANELLE_LOCALIZATION	25	1	2	0.0993616	0.233713	0.134352	0.134352	0.485818
POSITIVE_REGULATION_OF_CELL_DIFFERENTIATION	25	1	2	0.0993616	0.233713	0.134352	0.134352	0.493576
PERIPHERAL_NERVOUS_SYSTEM_DEVELOPMENT	12	3	2	0.62101	0.486902	-0.134108	0.134108	0.733515
SMALL_GTPASE_MEDIATED_SIGNAL_TRANSDUCTION	89	7	10	0.195374	0.328249	0.132875	0.132875	0.280242
METAL_ION_TRANSPORT	117	25	16	0.530778	0.39951	-0.131268	0.131268	0.334606
INTERPHASE	68	7	9	0.25571	0.386658	0.130948	0.130948	0.380909
POSITIVE_REGULATION_OF_IMMUNE_RESPONSE	29	2	3	0.171313	0.302215	0.130902	0.130902	0.564182
TRANSCRIPTION_FROM_RNA_POLYMERASE_III_PROMOTER	19	1	0	0.130739	0	-0.130739	0.130739	0.362848
RESPONSE_TO_HYPOXIA	28	5	3	0.443579	0.313009	-0.13057	0.13057	0.636848
G_PROTEIN_SIGNALING_COUPLED_TO_CYCLIC_NUCLEOTIDE_SECOND_MESSENGER	100	17	10	0.422287	0.292141	-0.130145	0.130145	0.344788
MULTI_ORGANISM_PROCESS	165	18	8	0.270986	0.141644	-0.129342	0.129342	0.156545
CENTRAL_NERVOUS_SYSTEM_DEVELOPMENT	123	23	25	0.464495	0.593783	0.129288	0.129288	0.350727
AMINO_ACID_TRANSPORT	26	1	2	0.09554	0.224724	0.129184	0.129184	0.485758
MEMBRANE_LIPID_BIOSYNTHETIC_PROCESS	49	1	3	0.0506947	0.178862	0.128167	0.128167	0.296121
REGULATION_OF_CYTOKINE_SECRETION	16	2	1	0.310505	0.182588	-0.127917	0.127917	0.620788
LIPID_HOMEOSTASIS	16	2	1	0.310505	0.182588	-0.127917	0.127917	0.635333
CELLULAR_COMPONENT_ASSEMBLY	298	74	50	0.616842	0.49017	-0.126672	0.126672	0.0730909
RESPONSE_TO_OTHER_ORGANISM	83	4	7	0.119713	0.246384	0.126672	0.126672	0.293758
RESPONSE_TO_VIRUS	50	1	3	0.0496808	0.175285	0.125604	0.125604	0.301879
LEUKOCYTE_DIFFERENTIATION	38	4	5	0.261478	0.384397	0.122919	0.122919	0.569818
CHROMOSOME_ORGANIZATION_AND_BIOGENESIS	124	8	12	0.160261	0.282717	0.122457	0.122457	0.24903
CYTOSKELETON_ORGANIZATION_AND_BIOGENESIS	208	51	52	0.609068	0.730353	0.121286	0.121286	0.180485
ALCOHOL_METABOLIC_PROCESS	88	9	4	0.25405	0.132792	-0.121258	0.121258	0.299697
CELLULAR_DEFENSE_RESPONSE	58	4	1	0.171313	0.0503692	-0.120944	0.120944	0.265394
NUCLEOBASENUCLEOSIDE_AND_NUCLEOTIDE_METABOLIC_PROCESS	52	1	3	0.04777	0.168543	0.120773	0.120773	0.301152
REGULATION_OF_ACTION_POTENTIAL	17	2	1	0.29224	0.171848	-0.120392	0.120392	0.621697
VITAMIN_METABOLIC_PROCESS	17	2	1	0.29224	0.171848	-0.120392	0.120392	0.637091
PROTEIN_STABILIZATION	11	3	3	0.677465	0.796749	0.119284	0.119284	0.799758
NEGATIVE_REGULATION_OF_CELL_PROLIFERATION	156	29	31	0.461777	0.580537	0.118761	0.118761	0.221212
POTASSIUM_ION_TRANSPORT	58	11	7	0.471111	0.352584	-0.118527	0.118527	0.515636
RESPONSE_TO_WOUNDING	190	22	11	0.287626	0.169134	-0.118491	0.118491	0.140182
CATION_TRANSPORT	147	27	17	0.456252	0.337851	-0.118402	0.118402	0.305455
POSITIVE_REGULATION_OF_MAP_KINASE_ACTIVITY	47	6	7	0.317111	0.435104	0.117993	0.117993	0.534485
RIBONUCLEOPROTEIN_COMPLEX_BIOGENESIS_AND_ASSEMBLY	86	3	6	0.0866526	0.20382	0.117167	0.117167	0.239212
POSITIVE_REGULATION_OF_CYTOKINE_BIOSYNTHETIC_PROCESS	25	0	1	0	0.116857	0.116857	0.116857	0.199576
REGULATION_OF_PHOSPHORYLATION	49	7	4	0.354863	0.238483	-0.11638	0.11638	0.488
CELLULAR_CATION_HOMEOSTASIS	106	12	6	0.281212	0.165363	-0.115849	0.115849	0.303455
ANGIOGENESIS	48	6	7	0.310505	0.42604	0.115535	0.115535	0.551091
REGULATION_OF_IMMUNE_RESPONSE	33	2	3	0.150548	0.265583	0.115035	0.115035	0.564182
S_PHASE	14	3	2	0.532294	0.417345	-0.114949	0.114949	0.726364
EXCRETION	36	4	2	0.276004	0.162301	-0.113704	0.113704	0.560909
REGULATION_OF_PEPTIDYL_TYROSINE_PHOSPHORYLATION	18	2	1	0.276004	0.162301	-0.113704	0.113704	0.616182
ACTIVATION_OF_NF_KAPPAB_TRANSCRIPTION_FACTOR	18	2	1	0.276004	0.162301	-0.113704	0.113704	0.634606
FATTY_ACID_METABOLIC_PROCESS	63	3	5	0.118288	0.231858	0.113571	0.113571	0.391879
MACROMOLECULAR_COMPLEX_ASSEMBLY	280	61	41	0.541166	0.427778	-0.113387	0.113387	0.116848
REGULATION_OF_SECRETION	40	3	1	0.186303	0.0730353	-0.113268	0.113268	0.336182
CATION_HOMEOSTASIS	109	12	6	0.273472	0.160812	-0.112661	0.112661	0.303455
DNA_PACKAGING	35	2	3	0.141945	0.250407	0.108462	0.108462	0.522545
ADENYLATE_CYCLASE_ACTIVATION	19	2	1	0.261478	0.153759	-0.107719	0.107719	0.628727
PROTEIN_RNA_COMPLEX_ASSEMBLY	67	3	5	0.111226	0.218016	0.10679	0.10679	0.35297
CELL_CYCLE_GO_0007049	315	77	54	0.60721	0.500814	-0.106396	0.106396	0.127697
SECRETORY_PATHWAY	84	7	9	0.207003	0.313009	0.106005	0.106005	0.391091
MACROMOLECULE_BIOSYNTHETIC_PROCESS	321	24	32	0.185723	0.291231	0.105509	0.105509	0.092303
REGULATION_OF_CYCLIN_DEPENDENT_PROTEIN_KINASE_ACTIVITY	43	17	16	0.982062	1.08704	0.104975	0.104975	0.567212
CHROMOSOME_SEGREGATION	32	1	2	0.0776263	0.182588	0.104962	0.104962	0.483879
REPRODUCTION	265	24	11	0.22497	0.121266	-0.103703	0.103703	0.0933939
HISTONE_MODIFICATION	24	1	0	0.103502	0	-0.103502	0.103502	0.36297
POSITIVE_REGULATION_OF_RESPONSE_TO_STIMULUS	41	3	4	0.181759	0.285016	0.103257	0.103257	0.53297
NUCLEAR_EXPORT	33	1	2	0.0752739	0.177055	0.101781	0.101781	0.482545
RESPONSE_TO_HORMONE_STIMULUS	33	1	2	0.0752739	0.177055	0.101781	0.101781	0.484727
ORGAN_MORPHOGENESIS	144	20	22	0.345006	0.446327	0.101322	0.101322	0.369273
PEROXISOME_ORGANIZATION_AND_BIOGENESIS	16	3	2	0.465758	0.365177	-0.100581	0.100581	0.733818
CELLULAR_POLYSACCHARIDE_METABOLIC_PROCESS	16	3	2	0.465758	0.365177	-0.100581	0.100581	0.742727
ACTIVATION_OF_JNK_ACTIVITY	16	3	2	0.465758	0.365177	-0.100581	0.100581	0.743333
NEURON_DEVELOPMENT	61	13	9	0.529386	0.431028	-0.0983573	0.0983573	0.598545
SPLICEOSOME_ASSEMBLY	21	2	1	0.236575	0.139115	-0.0974603	0.0974603	0.645212
CELLULAR_LIPID_CATABOLIC_PROCESS	35	1	2	0.0709726	0.166938	0.0959654	0.0959654	0.486788
NITROGEN_COMPOUND_BIOSYNTHETIC_PROCESS	26	1	0	0.09554	0	-0.09554	0.09554	0.356242
TRANSCRIPTION_FROM_RNA_POLYMERASE_II_PROMOTER	457	61	37	0.331568	0.236526	-0.0950419	0.0950419	0.0750303
CELL_CELL_ADHESION	86	12	13	0.34661	0.441609	0.0949988	0.0949988	0.516061
G_PROTEIN_SIGNALING_COUPLED_TO_IP3_SECOND_MESSENGERPHOSPHOLIPASE_C_ACTIVATING	45	3	4	0.165603	0.259681	0.0940786	0.0940786	0.528545
MAINTENANCE_OF_LOCALIZATION	22	2	1	0.225822	0.132792	-0.0930303	0.0930303	0.635212
POSITIVE_REGULATION_OF_CATALYTIC_ACTIVITY	165	32	22	0.481753	0.389522	-0.0922314	0.0922314	0.325576
AMINE_CATABOLIC_PROCESS	27	1	0	0.0920015	0	-0.0920015	0.0920015	0.368121
AXONOGENESIS	43	11	8	0.635452	0.543519	-0.0919332	0.0919332	0.704727
NEUROLOGICAL_SYSTEM_PROCESS	379	61	40	0.399806	0.308329	-0.0914773	0.0914773	0.191576
REGULATION_OF_NEUROTRANSMITTER_LEVELS	24	5	5	0.517508	0.608628	0.0911196	0.0911196	0.727939
MEMBRANE_LIPID_METABOLIC_PROCESS	101	1	4	0.0245945	0.1157	0.0911051	0.0911051	0.173758
LYMPHOCYTE_ACTIVATION	61	6	7	0.244332	0.335244	0.0909124	0.0909124	0.587152
POSITIVE_REGULATION_OF_NUCLEOBASENUCLEOSIDENUCLEOTIDE_AND_NUCLEIC_ACID_METABOLIC_PROCESS	154	35	25	0.564555	0.474256	-0.090299	0.090299	0.424727
STEROID_BIOSYNTHETIC_PROCESS	23	2	1	0.216003	0.127018	-0.0889855	0.0889855	0.622121
CELLULAR_CARBOHYDRATE_CATABOLIC_PROCESS	23	2	1	0.216003	0.127018	-0.0889855	0.0889855	0.635394
DNA_CATABOLIC_PROCESS	23	2	1	0.216003	0.127018	-0.0889855	0.0889855	0.636788
CYTOKINE_AND_CHEMOKINE_MEDIATED_SIGNALING_PATHWAY	23	2	1	0.216003	0.127018	-0.0889855	0.0889855	0.642909
REGULATION_OF_CYTOKINE_BIOSYNTHETIC_PROCESS	38	1	2	0.0653695	0.153759	0.0883892	0.0883892	0.356182
COENZYME_METABOLIC_PROCESS	38	1	2	0.0653695	0.153759	0.0883892	0.0883892	0.489152
SYSTEM_PROCESS	563	100	68	0.441215	0.352853	-0.0883621	0.0883621	0.122485
NUCLEAR_IMPORT	50	10	7	0.496808	0.408998	-0.0878101	0.0878101	0.687212
PEPTIDE_METABOLIC_PROCESS	10	2	2	0.496808	0.584283	0.0874748	0.0874748	0.59703
S_PHASE_OF_MITOTIC_CELL_CYCLE	10	2	2	0.496808	0.584283	0.0874748	0.0874748	0.742848
REGULATION_OF_ENDOTHELIAL_CELL_PROLIFERATION	10	2	2	0.496808	0.584283	0.0874748	0.0874748	0.744545
B_CELL_ACTIVATION	20	4	4	0.496808	0.584283	0.0874748	0.0874748	0.788909
NEGATIVE_REGULATION_OF_CELL_MIGRATION	15	3	3	0.496808	0.584283	0.0874748	0.0874748	0.796667
EPITHELIAL_TO_MESENCHYMAL_TRANSITION	10	2	2	0.496808	0.584283	0.0874748	0.0874748	0.823152
FOCAL_ADHESION_FORMATION	10	2	2	0.496808	0.584283	0.0874748	0.0874748	0.826303
MAPKKK_CASCADE_GO_0000165	104	14	15	0.33439	0.421358	0.0869678	0.0869678	0.522364
LEUKOCYTE_ACTIVATION	69	7	8	0.252004	0.338715	0.0867106	0.0867106	0.57703
STEROID_METABOLIC_PROCESS	71	6	3	0.209919	0.12344	-0.0864789	0.0864789	0.452121
MONOCARBOXYLIC_ACID_METABOLIC_PROCESS	88	4	6	0.112911	0.199187	0.0862764	0.0862764	0.431455
RHYTHMIC_PROCESS	29	1	0	0.0856566	0	-0.0856566	0.0856566	0.357091
SPHINGOLIPID_METABOLIC_PROCESS	29	1	0	0.0856566	0	-0.0856566	0.0856566	0.365939
NITROGEN_COMPOUND_CATABOLIC_PROCESS	29	1	0	0.0856566	0	-0.0856566	0.0856566	0.368121
POSITIVE_REGULATION_OF_TRANSCRIPTION	144	32	23	0.552009	0.466615	-0.0853942	0.0853942	0.453879
POSITIVE_REGULATION_OF_TRANSCRIPTION_FACTOR_ACTIVITY	24	2	1	0.207003	0.121726	-0.0852778	0.0852778	0.634606
CARBOHYDRATE_CATABOLIC_PROCESS	24	2	1	0.207003	0.121726	-0.0852778	0.0852778	0.635394
POSITIVE_REGULATION_OF_LYMPHOCYTE_ACTIVATION	24	2	1	0.207003	0.121726	-0.0852778	0.0852778	0.64297
AMINO_SUGAR_METABOLIC_PROCESS	19	3	2	0.392217	0.307517	-0.0846996	0.0846996	0.763576
REGULATION_OF_PROTEIN_KINASE_ACTIVITY	155	30	30	0.480782	0.565435	0.084653	0.084653	0.414606
RAS_PROTEIN_SIGNAL_TRANSDUCTION	66	6	7	0.225822	0.309847	0.0840251	0.0840251	0.550909
REGULATION_OF_KINASE_ACTIVITY	157	30	30	0.474657	0.558232	0.0835746	0.0835746	0.414606
POSITIVE_REGULATION_OF_TRANSLATION	35	0	1	0	0.083469	0.083469	0.083469	0.199576
REGULATION_OF_TRANSCRIPTIONDNA_DEPENDENT	461	66	43	0.355633	0.272496	-0.0831363	0.0831363	0.139152
POSITIVE_REGULATION_OF_IMMUNE_SYSTEM_PROCESS	51	3	4	0.14612	0.229131	0.0830105	0.0830105	0.575394
NEGATIVE_REGULATION_OF_NUCLEOBASENUCLEOSIDENUCLEOTIDE_AND_NUCLEIC_ACID_METABOLIC_PROCESS	211	27	17	0.317863	0.235375	-0.0824884	0.0824884	0.333576
EXTRACELLULAR_STRUCTURE_ORGANIZATION_AND_BIOGENESIS	32	6	6	0.465758	0.547765	0.0820076	0.0820076	0.767879
CARBOXYLIC_ACID_TRANSPORT	41	1	2	0.0605863	0.142508	0.0819217	0.0819217	0.485758
G_PROTEIN_SIGNALING_ADENYLATE_CYCLASE_ACTIVATING_PATHWAY	25	2	1	0.198723	0.116857	-0.0818666	0.0818666	0.628727
REGULATION_OF_TRANSLATION	93	4	6	0.10684	0.188478	0.0816379	0.0816379	0.37
REGULATION_OF_TRANSFERASE_ACTIVITY	161	30	30	0.462865	0.544363	0.0814982	0.0814982	0.414606
TRANSCRIPTION_DNA_DEPENDENT	636	83	53	0.324175	0.243451	-0.0807239	0.0807239	0.0826061
CELLULAR_MORPHOGENESIS_DURING_DIFFERENTIATION	49	11	8	0.557642	0.476966	-0.0806761	0.0806761	0.704727
RNA_BIOSYNTHETIC_PROCESS	638	83	53	0.323159	0.242688	-0.0804708	0.0804708	0.0826061
HEMOPOIESIS	75	7	8	0.231844	0.311617	0.0797738	0.0797738	0.591879
POSITIVE_REGULATION_OF_MAPKKK_CASCADE	11	2	2	0.451644	0.531166	0.0795225	0.0795225	0.747636
AMINO_ACID_METABOLIC_PROCESS	78	6	3	0.19108	0.112362	-0.0787179	0.0787179	0.448848
POSITIVE_REGULATION_OF_DNA_BINDING	26	2	1	0.19108	0.112362	-0.0787179	0.0787179	0.634606
ACTIVATION_OF_MAPK_ACTIVITY	41	6	4	0.363518	0.285016	-0.0785021	0.0785021	0.680909
REGULATION_OF_TRANSCRIPTION	566	80	53	0.351101	0.27356	-0.0775411	0.0775411	0.130727
ACTIN_FILAMENT_BASED_PROCESS	115	27	26	0.583209	0.660494	0.0772842	0.0772842	0.536667
PROTEOLYSIS	191	20	12	0.260109	0.183544	-0.0765646	0.0765646	0.366182
PROTEIN_AMINO_ACID_PHOSPHORYLATION	279	42	43	0.373942	0.450254	0.0763123	0.0763123	0.33703
GENERATION_OF_NEURONS	83	19	14	0.568636	0.492769	-0.0758671	0.0758671	0.65903
NEURITE_DEVELOPMENT	53	11	8	0.515555	0.440968	-0.0745873	0.0745873	0.704727
PROTEIN_TRANSPORT	157	20	21	0.316438	0.390762	0.0743242	0.0743242	0.481697
REGULATION_OF_HYDROLASE_ACTIVITY	79	20	15	0.628871	0.554699	-0.074172	0.074172	0.597697
REGULATION_OF_RNA_METABOLIC_PROCESS	471	68	46	0.35863	0.285319	-0.0733114	0.0733114	0.195515
REGULATION_OF_PROTEIN_IMPORT_INTO_NUCLEUS	16	4	3	0.62101	0.547765	-0.0732449	0.0732449	0.867939
NEGATIVE_REGULATION_OF_RNA_METABOLIC_PROCESS	132	18	12	0.338733	0.265583	-0.0731496	0.0731496	0.513515
POSITIVE_REGULATION_OF_BINDING	28	2	1	0.177431	0.104336	-0.0730952	0.0730952	0.634606
REGULATION_OF_T_CELL_ACTIVATION	28	2	1	0.177431	0.104336	-0.0730952	0.0730952	0.641394
ENDOTHELIAL_CELL_PROLIFERATION	12	2	2	0.414007	0.486902	0.0728957	0.0728957	0.744545
POSITIVE_REGULATION_OF_JNK_ACTIVITY	18	3	3	0.414007	0.486902	0.0728957	0.0728957	0.81703
NEGATIVE_REGULATION_OF_PHOSPHORYLATION	12	2	2	0.414007	0.486902	0.0728957	0.0728957	0.826
ESTABLISHMENT_AND_OR_MAINTENANCE_OF_CHROMATIN_ARCHITECTURE	77	6	7	0.193562	0.265583	0.0720215	0.0720215	0.591212
REGULATION_OF_RESPONSE_TO_STIMULUS	59	3	4	0.126307	0.198062	0.0717548	0.0717548	0.53297
RESPONSE_TO_STRESS	508	77	53	0.376518	0.304793	-0.0717247	0.0717247	0.130182
NEGATIVE_REGULATION_OF_SIGNAL_TRANSDUCTION	37	6	6	0.402817	0.473743	0.0709255	0.0709255	0.766303
PHOSPHORYLATION	313	44	45	0.349194	0.420012	0.0708175	0.0708175	0.32703
REGULATION_OF_NUCLEOBASENUCLEOSIDENUCLEOTIDE_AND_NUCLEIC_ACID_METABOLIC_PROCESS	618	87	59	0.349695	0.278905	-0.0707897	0.0707897	0.151394
CELLULAR_PROTEIN_CATABOLIC_PROCESS	58	4	2	0.171313	0.100738	-0.0705747	0.0705747	0.566788
POSITIVE_REGULATION_OF_TRANSCRIPTIONDNA_DEPENDENT	118	28	21	0.589433	0.519913	-0.0695206	0.0695206	0.573515
REGULATION_OF_PROTEIN_STABILITY	19	3	3	0.392217	0.461276	0.069059	0.069059	0.799758
JNK_CASCADE	47	6	4	0.317111	0.248631	-0.0684805	0.0684805	0.689333
NUCLEAR_ORGANIZATION_AND_BIOGENESIS	30	2	1	0.165603	0.0973805	-0.0682222	0.0682222	0.640667
NEGATIVE_REGULATION_OF_ANGIOGENESIS	13	2	2	0.38216	0.449448	0.0672883	0.0672883	0.825515
NEGATIVE_REGULATION_OF_PHOSPHATE_METABOLIC_PROCESS	13	2	2	0.38216	0.449448	0.0672883	0.0672883	0.826
CELL_CYCLE_PHASE	170	34	25	0.496808	0.42962	-0.0671883	0.0671883	0.475394
BIOPOLYMER_CATABOLIC_PROCESS	117	9	5	0.19108	0.124847	-0.0662333	0.0662333	0.473394
NEGATIVE_REGULATION_OF_TRANSCRIPTION	188	25	17	0.330324	0.26417	-0.0661541	0.0661541	0.475576
BIOPOLYMER_MODIFICATION	650	78	81	0.298085	0.364053	0.0659683	0.0659683	0.176424
STRESS_ACTIVATED_PROTEIN_KINASE_SIGNALING_PATHWAY	49	6	4	0.304168	0.238483	-0.0656854	0.0656854	0.689333
REGULATION_OF_JNK_ACTIVITY	20	3	3	0.372606	0.438212	0.0656061	0.0656061	0.81703
TRANSCRIPTION	753	96	65	0.31669	0.25218	-0.0645099	0.0645099	0.132485
RESPONSE_TO_EXTERNAL_STIMULUS	312	41	28	0.326428	0.262178	-0.0642502	0.0642502	0.300242
BIOSYNTHETIC_PROCESS	470	35	40	0.184982	0.248631	0.0636493	0.0636493	0.191455
REGULATION_OF_CELL_PROLIFERATION	308	38	39	0.306472	0.369919	0.0634468	0.0634468	0.305515
RESPONSE_TO_CHEMICAL_STIMULUS	314	22	12	0.174041	0.111646	-0.0623946	0.0623946	0.236242
CELLULAR_BIOSYNTHETIC_PROCESS	321	19	23	0.14703	0.209322	0.0622921	0.0622921	0.265515
RESPONSE_TO_UV	26	3	2	0.28662	0.224724	-0.0618959	0.0618959	0.744727
INDUCTION_OF_APOPTOSIS_BY_EXTRACELLULAR_SIGNALS	27	3	2	0.276004	0.216401	-0.0596034	0.0596034	0.765212
PROTEIN_CATABOLIC_PROCESS	69	4	2	0.144002	0.0846787	-0.0593237	0.0593237	0.566788
NEGATIVE_REGULATION_OF_CATALYTIC_ACTIVITY	69	36	32	1.29602	1.35486	0.0588378	0.0588378	0.741697
VESICLE_MEDIATED_TRANSPORT	194	26	26	0.332913	0.39153	0.0586171	0.0586171	0.530485
REGULATION_OF_MAPKKK_CASCADE	20	4	3	0.496808	0.438212	-0.0585959	0.0585959	0.852606
RNA_SPLICINGVIA_TRANSESTERIFICATION_REACTIONS	35	2	1	0.141945	0.083469	-0.0584762	0.0584762	0.645212
ENERGY_RESERVE_METABOLIC_PROCESS	15	2	2	0.331205	0.389522	0.0583165	0.0583165	0.821455
CELLULAR_PROTEIN_METABOLIC_PROCESS	1117	128	131	0.284653	0.342619	0.0579661	0.0579661	0.0991515
ACTIVATION_OF_PROTEIN_KINASE_ACTIVITY	28	3	2	0.266147	0.208672	-0.0574747	0.0574747	0.742242
PROTEIN_MODIFICATION_PROCESS	631	76	77	0.299187	0.356496	0.0573088	0.0573088	0.242303
NEGATIVE_REGULATION_OF_TRANSLATION	23	3	3	0.324005	0.381054	0.0570488	0.0570488	0.802
PROTEIN_IMPORT	62	12	9	0.480782	0.424076	-0.0567057	0.0567057	0.759636
I_KAPPAB_KINASE_NF_KAPPAB_CASCADE	114	12	8	0.261478	0.205012	-0.0564664	0.0564664	0.611273
AMINO_ACID_AND_DERIVATIVE_METABOLIC_PROCESS	101	7	4	0.172161	0.1157	-0.0564616	0.0564616	0.525091
VASCULATURE_DEVELOPMENT	55	7	7	0.316151	0.371816	0.0556658	0.0556658	0.743455
DNA_METABOLIC_PROCESS	257	41	30	0.396287	0.341021	-0.0552655	0.0552655	0.435394
NEGATIVE_REGULATION_OF_TRANSCRIPTION_DNA_DEPENDENT	130	17	12	0.324836	0.269669	-0.055167	0.055167	0.619333
POSITIVE_REGULATION_OF_CELLULAR_METABOLIC_PROCESS	229	38	28	0.412199	0.357203	-0.0549953	0.0549953	0.499939
CALCIUM_MEDIATED_SIGNALING	16	2	2	0.310505	0.365177	0.0546717	0.0546717	0.88097
SECOND_MESSENGER_MEDIATED_SIGNALING	153	21	15	0.340947	0.286413	-0.0545335	0.0545335	0.606485
RESPONSE_TO_ORGANIC_SUBSTANCE	30	3	2	0.248404	0.194761	-0.0536431	0.0536431	0.771091
LIPID_METABOLIC_PROCESS	325	27	17	0.206366	0.152812	-0.053554	0.053554	0.346788
MACROMOLECULE_CATABOLIC_PROCESS	137	10	6	0.181317	0.127945	-0.0533717	0.0533717	0.522606
REGULATION_OF_GENE_EXPRESSION	673	85	60	0.313735	0.260453	-0.0532817	0.0532817	0.236485
REGULATION_OF_NUCLEOCYTOPLASMIC_TRANSPORT	22	4	3	0.451644	0.398375	-0.053269	0.053269	0.867939
GLYCOPROTEIN_BIOSYNTHETIC_PROCESS	74	9	9	0.302113	0.355307	0.0531941	0.0531941	0.674545
NEGATIVE_REGULATION_OF_DEVELOPMENTAL_PROCESS	197	23	16	0.290015	0.237272	-0.0527426	0.0527426	0.52097
POST_TRANSLATIONAL_PROTEIN_MODIFICATION	476	64	63	0.333989	0.386658	0.0526692	0.0526692	0.368606
CELL_PROJECTION_BIOGENESIS	25	3	3	0.298085	0.35057	0.0524849	0.0524849	0.822061
REGULATION_OF_TRANSCRIPTION_FROM_RNA_POLYMERASE_II_PROMOTER	289	39	28	0.335216	0.283044	-0.0521729	0.0521729	0.425576
SECRETION	178	19	13	0.26515	0.213362	-0.0517886	0.0517886	0.540242
PHAGOCYTOSIS	17	2	2	0.29224	0.343696	0.0514558	0.0514558	0.880242
SYNAPSE_ORGANIZATION_AND_BIOGENESIS	23	4	3	0.432007	0.381054	-0.050953	0.050953	0.873939
CELLULAR_MACROMOLECULE_CATABOLIC_PROCESS	104	8	5	0.19108	0.140453	-0.0506274	0.0506274	0.610788
VIRAL_INFECTIOUS_CYCLE	32	3	2	0.232879	0.182588	-0.0502904	0.0502904	0.769636
POSITIVE_REGULATION_OF_CELLULAR_PROTEIN_METABOLIC_PROCESS	73	5	3	0.17014	0.120058	-0.0500816	0.0500816	0.638061
MRNA_PROCESSING_GO_0006397	73	5	3	0.17014	0.120058	-0.0500816	0.0500816	0.659818
REGULATION_OF_CELLULAR_METABOLIC_PROCESS	787	111	81	0.350354	0.300679	-0.0496746	0.0496746	0.237455
CELLULAR_MACROMOLECULE_METABOLIC_PROCESS	1131	135	134	0.296503	0.346127	0.0496234	0.0496234	0.155152
REGULATION_OF_APOPTOSIS	341	42	30	0.305952	0.257016	-0.0489363	0.0489363	0.40903
CELL_PROLIFERATION_GO_0008283	513	64	63	0.3099	0.35877	0.0488704	0.0488704	0.304242
REGULATION_OF_PROGRAMMED_CELL_DEATH	342	42	30	0.305058	0.256264	-0.0487932	0.0487932	0.40903
POSITIVE_REGULATION_OF_PROTEIN_METABOLIC_PROCESS	75	5	3	0.165603	0.116857	-0.0487461	0.0487461	0.638061
INORGANIC_ANION_TRANSPORT	18	2	2	0.276004	0.324602	0.0485971	0.0485971	0.821818
PROTEIN_AMINO_ACID_O_LINKED_GLYCOSYLATION	18	2	2	0.276004	0.324602	0.0485971	0.0485971	0.825394
FATTY_ACID_OXIDATION	18	2	2	0.276004	0.324602	0.0485971	0.0485971	0.877212
SULFUR_METABOLIC_PROCESS	37	4	4	0.268545	0.315829	0.0472837	0.0472837	0.790667
REGULATION_OF_I_KAPPAB_KINASE_NF_KAPPAB_CASCADE	93	10	7	0.267101	0.219891	-0.0472097	0.0472097	0.692
REGULATION_OF_INTRACELLULAR_TRANSPORT	25	4	3	0.397446	0.35057	-0.0468767	0.0468767	0.867939
ORGANELLE_ORGANIZATION_AND_BIOGENESIS	473	90	84	0.47265	0.518813	0.0461631	0.0461631	0.405879
CELL_MATRIX_ADHESION	38	4	4	0.261478	0.307517	0.0460394	0.0460394	0.760545
REGULATION_OF_LYMPHOCYTE_ACTIVATION	35	3	2	0.212918	0.166938	-0.0459798	0.0459798	0.760909
RNA_METABOLIC_PROCESS	841	92	65	0.271738	0.225793	-0.045945	0.045945	0.234848
HOMOPHILIC_CELL_ADHESION	16	5	4	0.776263	0.730353	-0.045909	0.045909	0.941758
POSITIVE_REGULATION_OF_TRANSFERASE_ACTIVITY	86	9	9	0.259958	0.305729	0.0457717	0.0457717	0.716424
NERVOUS_SYSTEM_DEVELOPMENT	385	60	57	0.387123	0.432521	0.0453979	0.0453979	0.533091
NEGATIVE_REGULATION_OF_CELLULAR_BIOSYNTHETIC_PROCESS	29	3	3	0.25697	0.302215	0.0452456	0.0452456	0.802
REGULATION_OF_MOLECULAR_FUNCTION	324	60	46	0.460007	0.414769	-0.0452388	0.0452388	0.486364
MITOTIC_CELL_CYCLE	153	31	24	0.503302	0.458261	-0.0450412	0.0450412	0.650242
REGULATION_OF_METABOLIC_PROCESS	799	112	83	0.348201	0.303476	-0.0447248	0.0447248	0.282242
NEGATIVE_REGULATION_OF_CELLULAR_PROCESS	646	101	76	0.388372	0.343696	-0.0446758	0.0446758	0.334121
SECRETION_BY_CELL	116	15	11	0.321212	0.277031	-0.0441814	0.0441814	0.699091
CELLULAR_CARBOHYDRATE_METABOLIC_PROCESS	126	14	10	0.276004	0.231858	-0.0441462	0.0441462	0.682121
LYSOSOMAL_TRANSPORT	10	1	1	0.248404	0.292141	0.0437374	0.0437374	0.605273
UNFOLDED_PROTEIN_RESPONSE	10	1	1	0.248404	0.292141	0.0437374	0.0437374	0.609879
PROTEIN_UBIQUITINATION	40	4	4	0.248404	0.292141	0.0437374	0.0437374	0.721333
NUCLEOTIDE_SUGAR_METABOLIC_PROCESS	10	1	1	0.248404	0.292141	0.0437374	0.0437374	0.792182
HETEROPHILIC_CELL_ADHESION	10	1	1	0.248404	0.292141	0.0437374	0.0437374	0.792424
AMYLOID_PRECURSOR_PROTEIN_METABOLIC_PROCESS	10	1	1	0.248404	0.292141	0.0437374	0.0437374	0.792424
INTERLEUKIN_8_BIOSYNTHETIC_PROCESS	10	1	1	0.248404	0.292141	0.0437374	0.0437374	0.801394
NEGATIVE_REGULATION_OF_BIOSYNTHETIC_PROCESS	30	3	3	0.248404	0.292141	0.0437374	0.0437374	0.802
SENSORY_PERCEPTION_OF_CHEMICAL_STIMULUS	20	2	2	0.248404	0.292141	0.0437374	0.0437374	0.880182
NEGATIVE_REGULATION_OF_BIOLOGICAL_PROCESS	677	106	80	0.388934	0.345219	-0.0437151	0.0437151	0.338
DNA_REPLICATION	102	10	7	0.243533	0.200489	-0.0430441	0.0430441	0.669091
GAMETE_GENERATION	114	9	6	0.196108	0.153759	-0.0423498	0.0423498	0.63
RHO_PROTEIN_SIGNAL_TRANSDUCTION	38	3	2	0.196108	0.153759	-0.0423498	0.0423498	0.740485
AMINE_TRANSPORT	38	3	2	0.196108	0.153759	-0.0423498	0.0423498	0.765273
BEHAVIOR	153	12	8	0.194827	0.152754	-0.042073	0.042073	0.596485
CELLULAR_LOCALIZATION	371	58	44	0.38834	0.346475	-0.0418655	0.0418655	0.520061
CELL_CYCLE_PROCESS	193	35	27	0.450474	0.408695	-0.0417784	0.0417784	0.623576
NEGATIVE_REGULATION_OF_TRANSCRIPTION_FROM_RNA_POLYMERASE_II_PROMOTER	84	8	8	0.236575	0.27823	0.0416547	0.0416547	0.716727
SKELETAL_DEVELOPMENT	103	17	13	0.409987	0.368722	-0.041265	0.041265	0.763273
RESPONSE_TO_BIOTIC_STIMULUS	120	18	17	0.372606	0.413867	0.041261	0.041261	0.652788
POSITIVE_REGULATION_OF_METABOLIC_PROCESS	236	38	29	0.399973	0.358987	-0.0409852	0.0409852	0.60897
TUBE_DEVELOPMENT	18	5	4	0.690011	0.649203	-0.040808	0.040808	0.923455
PROTEIN_MODIFICATION_BY_SMALL_PROTEIN_CONJUGATION	43	4	4	0.231073	0.271759	0.0406859	0.0406859	0.721333
NUCLEOCYTOPLASMIC_TRANSPORT	87	12	9	0.342626	0.302215	-0.040411	0.040411	0.780364
POSITIVE_REGULATION_OF_RNA_METABOLIC_PROCESS	120	29	23	0.60031	0.559938	-0.040372	0.040372	0.754485
NUCLEAR_TRANSPORT	88	12	9	0.338733	0.298781	-0.0399518	0.0399518	0.780364
CELL_CELL_SIGNALING	404	50	37	0.307431	0.267555	-0.0398755	0.0398755	0.503818
GLIOGENESIS	11	1	1	0.225822	0.265583	0.0397613	0.0397613	0.602061
OLIGOSACCHARIDE_METABOLIC_PROCESS	11	1	1	0.225822	0.265583	0.0397613	0.0397613	0.607515
FATTY_ACID_BETA_OXIDATION	11	1	1	0.225822	0.265583	0.0397613	0.0397613	0.791515
CYCLIC_NUCLEOTIDE_METABOLIC_PROCESS	11	1	1	0.225822	0.265583	0.0397613	0.0397613	0.794303
SPERM_MOTILITY	11	1	1	0.225822	0.265583	0.0397613	0.0397613	0.796
MAINTENANCE_OF_CELLULAR_PROTEIN_LOCALIZATION	11	1	1	0.225822	0.265583	0.0397613	0.0397613	0.796364
APOPTOTIC_MITOCHONDRIAL_CHANGES	11	1	1	0.225822	0.265583	0.0397613	0.0397613	0.797212
PROTEIN_HOMOOLIGOMERIZATION	22	2	2	0.225822	0.265583	0.0397613	0.0397613	0.826242
MESODERM_DEVELOPMENT	22	2	2	0.225822	0.265583	0.0397613	0.0397613	0.879515
REGULATION_OF_BLOOD_PRESSURE	22	2	2	0.225822	0.265583	0.0397613	0.0397613	0.879697
PROTEIN_IMPORT_INTO_NUCLEUS	48	9	7	0.465758	0.42604	-0.039718	0.039718	0.85297
AMINE_METABOLIC_PROCESS	141	14	10	0.246642	0.207192	-0.0394498	0.0394498	0.684545
TRANSMISSION_OF_NERVE_IMPULSE	189	30	23	0.394292	0.355516	-0.0387761	0.0387761	0.695455
MULTICELLULAR_ORGANISMAL_DEVELOPMENT	1049	153	144	0.362305	0.401033	0.0387278	0.0387278	0.336303
NUCLEOBASENUCLEOSIDENUCLEOTIDE_AND_NUCLEIC_ACID_METABOLIC_PROCESS	1244	132	96	0.26358	0.225447	-0.0381331	0.0381331	0.224424
RNA_CATABOLIC_PROCESS	23	2	2	0.216003	0.254036	0.0380325	0.0380325	0.824606
INFLAMMATORY_RESPONSE	129	9	6	0.173305	0.13588	-0.0374254	0.0374254	0.641939
CARBOHYDRATE_METABOLIC_PROCESS	180	18	13	0.248404	0.210991	-0.037413	0.037413	0.660727
DNA_REPAIR	125	24	22	0.476936	0.514169	0.0372332	0.0372332	0.692606
ANTI_APOPTOSIS	118	10	7	0.210512	0.173304	-0.0372076	0.0372076	0.693576
NEGATIVE_REGULATION_OF_CELLULAR_METABOLIC_PROCESS	259	45	35	0.43159	0.394786	-0.0368043	0.0368043	0.629818
REGULATION_OF_CATALYTIC_ACTIVITY	276	57	45	0.513008	0.476317	-0.0366908	0.0366908	0.617576
HORMONE_METABOLIC_PROCESS	32	4	3	0.310505	0.273883	-0.0366224	0.0366224	0.878303
NEGATIVE_REGULATION_OF_CYTOKINE_BIOSYNTHETIC_PROCESS	12	1	1	0.207003	0.243451	0.0364478	0.0364478	0.614061
MALE_GONAD_DEVELOPMENT	12	1	1	0.207003	0.243451	0.0364478	0.0364478	0.789697
PHOSPHOINOSITIDE_MEDIATED_SIGNALING	48	4	4	0.207003	0.243451	0.0364478	0.0364478	0.791152
PROTEIN_TARGETING_TO_MEMBRANE	12	1	1	0.207003	0.243451	0.0364478	0.0364478	0.796121
MAINTENANCE_OF_CELLULAR_LOCALIZATION	12	1	1	0.207003	0.243451	0.0364478	0.0364478	0.796364
GLYCOPROTEIN_CATABOLIC_PROCESS	12	1	1	0.207003	0.243451	0.0364478	0.0364478	0.797939
PROTEIN_EXPORT_FROM_NUCLEUS	12	1	1	0.207003	0.243451	0.0364478	0.0364478	0.798667
DEFENSE_RESPONSE_TO_VIRUS	12	1	1	0.207003	0.243451	0.0364478	0.0364478	0.799576
REGULATION_OF_VIRAL_REPRODUCTION	12	1	1	0.207003	0.243451	0.0364478	0.0364478	0.800667
NEGATIVE_REGULATION_OF_METABOLIC_PROCESS	262	45	35	0.426648	0.390265	-0.0363829	0.0363829	0.629818
PROTEIN_KINASE_CASCADE	293	31	30	0.262817	0.299121	0.0363044	0.0363044	0.617636
NEUROGENESIS	93	19	15	0.507492	0.471196	-0.0362963	0.0362963	0.815515
NITROGEN_COMPOUND_METABOLIC_PROCESS	155	14	10	0.224365	0.188478	-0.0358866	0.0358866	0.684545
PROTEIN_TARGETING	109	18	14	0.410208	0.375227	-0.034981	0.034981	0.793091
G_PROTEIN_COUPLED_RECEPTOR_PROTEIN_SIGNALING_PATHWAY	342	34	33	0.246951	0.281891	0.0349395	0.0349395	0.595818
REGULATION_OF_DNA_BINDING	47	3	2	0.158556	0.124315	-0.0342403	0.0342403	0.763697
VACUOLAR_TRANSPORT	13	1	1	0.19108	0.224724	0.0336441	0.0336441	0.605273
NEGATIVE_REGULATION_OF_SECRETION	13	1	1	0.19108	0.224724	0.0336441	0.0336441	0.614061
REGULATION_OF_CELL_SHAPE	13	1	1	0.19108	0.224724	0.0336441	0.0336441	0.791394
MRNA_SPLICE_SITE_SELECTION	13	1	1	0.19108	0.224724	0.0336441	0.0336441	0.794424
MAINTENANCE_OF_PROTEIN_LOCALIZATION	13	1	1	0.19108	0.224724	0.0336441	0.0336441	0.796364
DNA_FRAGMENTATION_DURING_APOPTOSIS	13	1	1	0.19108	0.224724	0.0336441	0.0336441	0.798424
POSITIVE_REGULATION_OF_T_CELL_PROLIFERATION	13	1	1	0.19108	0.224724	0.0336441	0.0336441	0.799394
DEVELOPMENT_OF_PRIMARY_SEXUAL_CHARACTERISTICS	26	2	2	0.19108	0.224724	0.0336441	0.0336441	0.876667
IMMUNE_SYSTEM_PROCESS	332	31	30	0.231943	0.263983	0.0320397	0.0320397	0.626727
REGULATION_OF_MITOTIC_CELL_CYCLE	23	5	4	0.540009	0.508072	-0.0319367	0.0319367	0.925273
RESPONSE_TO_RADIATION	60	11	10	0.455407	0.486902	0.031495	0.031495	0.863212
SENSORY_ORGAN_DEVELOPMENT	14	1	1	0.177431	0.208672	0.031241	0.031241	0.602061
REGULATION_OF_CELL_MORPHOGENESIS	14	1	1	0.177431	0.208672	0.031241	0.031241	0.791394
NEGATIVE_REGULATION_OF_IMMUNE_SYSTEM_PROCESS	14	1	1	0.177431	0.208672	0.031241	0.031241	0.798848
LIPID_TRANSPORT	28	2	2	0.177431	0.208672	0.031241	0.031241	0.869212
GLUCOSE_METABOLIC_PROCESS	28	2	2	0.177431	0.208672	0.031241	0.031241	0.88103
CELL_DEVELOPMENT	577	86	67	0.370238	0.339228	-0.0310099	0.0310099	0.53297
ESTABLISHMENT_OF_CELLULAR_LOCALIZATION	353	56	44	0.394069	0.364142	-0.0299264	0.0299264	0.658
T_CELL_ACTIVATION	44	3	3	0.169366	0.199187	0.0298209	0.0298209	0.83097
REGULATION_OF_DEVELOPMENTAL_PROCESS	440	57	44	0.321796	0.292141	-0.0296547	0.0296547	0.595515
REGULATION_OF_RESPONSE_TO_EXTERNAL_STIMULUS	15	1	1	0.165603	0.194761	0.0291583	0.0291583	0.608606
KERATINOCYTE_DIFFERENTIATION	15	1	1	0.165603	0.194761	0.0291583	0.0291583	0.795152
MYELOID_LEUKOCYTE_DIFFERENTIATION	15	1	1	0.165603	0.194761	0.0291583	0.0291583	0.796485
AEROBIC_RESPIRATION	15	1	1	0.165603	0.194761	0.0291583	0.0291583	0.800606
RESPONSE_TO_OXIDATIVE_STRESS	46	3	3	0.162003	0.190527	0.0285244	0.0285244	0.817879
CELLULAR_CATABOLIC_PROCESS	212	13	9	0.152323	0.124022	-0.0283009	0.0283009	0.66303
MONOVALENT_INORGANIC_CATION_TRANSPORT	94	14	11	0.369963	0.341868	-0.0280958	0.0280958	0.839576
REGULATION_OF_BINDING	58	3	2	0.128485	0.100738	-0.0277464	0.0277464	0.763697
REGULATION_OF_T_CELL_PROLIFERATION	16	1	1	0.155253	0.182588	0.0273359	0.0273359	0.799394
POSITIVE_REGULATION_OF_I_KAPPAB_KINASE_NF_KAPPAB_CASCADE	87	8	6	0.228417	0.201477	-0.0269407	0.0269407	0.817879
CATABOLIC_PROCESS	225	13	9	0.143522	0.116857	-0.0266658	0.0266658	0.66303
ESTABLISHMENT_OF_LOCALIZATION	870	121	95	0.345481	0.319005	-0.0264765	0.0264765	0.522121
ORGAN_DEVELOPMENT	571	88	80	0.382829	0.409305	0.0264756	0.0264756	0.632182
NEGATIVE_REGULATION_OF_APOPTOSIS	150	11	8	0.182163	0.155809	-0.0263542	0.0263542	0.732182
ION_TRANSPORT	185	29	23	0.38939	0.363203	-0.0261872	0.0261872	0.790242
NEGATIVE_REGULATION_OF_PROGRAMMED_CELL_DEATH	151	11	8	0.180957	0.154777	-0.0261797	0.0261797	0.732182
RESPONSE_TO_ABIOTIC_STIMULUS	89	12	11	0.334927	0.361074	0.0261469	0.0261469	0.837758
REGULATION_OF_IMMUNE_SYSTEM_PROCESS	67	4	4	0.148301	0.174413	0.0261119	0.0261119	0.82297
PROTEIN_METABOLIC_PROCESS	1231	160	147	0.322865	0.348861	0.0259963	0.0259963	0.439697
ACTIVATION_OF_IMMUNE_RESPONSE	17	1	1	0.14612	0.171848	0.0257279	0.0257279	0.798848
BIOGENIC_AMINE_METABOLIC_PROCESS	17	1	1	0.14612	0.171848	0.0257279	0.0257279	0.799697
REGULATION_OF_PROTEIN_METABOLIC_PROCESS	173	30	24	0.430758	0.405283	-0.0254755	0.0254755	0.758606
PROTEIN_LOCALIZATION	214	41	33	0.475914	0.450498	-0.0254158	0.0254158	0.779333
RNA_PROCESSING	173	10	10	0.143586	0.168868	0.0252817	0.0252817	0.733515
TRANSLATION	180	10	10	0.138002	0.162301	0.0242986	0.0242986	0.728606
ER_TO_GOLGI_VESICLE_MEDIATED_TRANSPORT	18	1	1	0.138002	0.162301	0.0242986	0.0242986	0.792061
DETECTION_OF_CHEMICAL_STIMULUS	18	1	1	0.138002	0.162301	0.0242986	0.0242986	0.793818
CELL_STRUCTURE_DISASSEMBLY_DURING_APOPTOSIS	18	1	1	0.138002	0.162301	0.0242986	0.0242986	0.798424
APOPTOTIC_NUCLEAR_CHANGES	19	1	1	0.130739	0.153759	0.0230197	0.0230197	0.798424
T_CELL_PROLIFERATION	19	1	1	0.130739	0.153759	0.0230197	0.0230197	0.799394
LIPID_CATABOLIC_PROCESS	38	2	2	0.130739	0.153759	0.0230197	0.0230197	0.876121
CELL_MIGRATION	96	15	12	0.388131	0.365177	-0.0229545	0.0229545	0.862909
SIGNAL_TRANSDUCTION	1634	195	153	0.296443	0.273547	-0.0228956	0.0228956	0.428667
LIPID_BIOSYNTHETIC_PROCESS	97	5	5	0.128043	0.150588	0.022545	0.022545	0.806485
INTRACELLULAR_SIGNALING_CASCADE	667	86	68	0.320281	0.297835	-0.0224457	0.0224457	0.639091
CELLULAR_PROTEIN_COMPLEX_ASSEMBLY	33	5	4	0.37637	0.354111	-0.0222589	0.0222589	0.915394
NUCLEOTIDE_BIOSYNTHETIC_PROCESS	20	1	1	0.124202	0.146071	0.0218687	0.0218687	0.794303
REGULATION_OF_TRANSCRIPTION_FACTOR_ACTIVITY	40	2	2	0.124202	0.146071	0.0218687	0.0218687	0.87903
CYTOKINE_BIOSYNTHETIC_PROCESS	41	2	2	0.121173	0.142508	0.0213353	0.0213353	0.828424
RESPONSE_TO_ENDOGENOUS_STIMULUS	200	43	38	0.534069	0.555069	0.021	0.021	0.788364
POSITIVE_REGULATION_OF_T_CELL_ACTIVATION	21	1	1	0.118288	0.139115	0.0208273	0.0208273	0.799394
CYTOKINE_METABOLIC_PROCESS	42	2	2	0.118288	0.139115	0.0208273	0.0208273	0.828424
APOPTOSIS_GO	431	47	37	0.270881	0.250794	-0.0200872	0.0200872	0.707515
PROGRAMMED_CELL_DEATH	432	47	37	0.270254	0.250214	-0.0200407	0.0200407	0.707515
DOUBLE_STRAND_BREAK_REPAIR	23	1	1	0.108002	0.127018	0.0190163	0.0190163	0.795455
CELL_SUBSTRATE_ADHESION	39	5	4	0.318467	0.299632	-0.0188345	0.0188345	0.924848
MORPHOGENESIS_OF_AN_EPITHELIUM	16	6	5	0.931515	0.912942	-0.0185732	0.0185732	0.955879
CELL_SURFACE_RECEPTOR_LINKED_SIGNAL_TRANSDUCTION_GO_0007166	641	67	61	0.259642	0.278013	0.0183706	0.0183706	0.697212
AMINO_ACID_DERIVATIVE_METABOLIC_PROCESS	24	1	1	0.103502	0.121726	0.0182239	0.0182239	0.799697
IMMUNE_SYSTEM_DEVELOPMENT	81	10	8	0.306672	0.288535	-0.0181369	0.0181369	0.895152
COVALENT_CHROMATIN_MODIFICATION	25	1	1	0.0993616	0.116857	0.017495	0.017495	0.793636
BASE_EXCISION_REPAIR	17	14	12	2.04568	2.06217	0.0164945	0.0164945	0.996545
POSITIVE_REGULATION_OF_DEVELOPMENTAL_PROCESS	218	32	26	0.36463	0.348426	-0.0162042	0.0162042	0.841455
UBIQUITIN_CYCLE	48	5	4	0.258754	0.243451	-0.015303	0.015303	0.939879
DEFENSE_RESPONSE	270	16	15	0.147202	0.162301	0.0150984	0.0150984	0.800061
JAK_STAT_CASCADE	31	1	1	0.0801303	0.0942392	0.0141088	0.0141088	0.798485
NUCLEOBASENUCLEOSIDENUCLEOTIDE_AND_NUCLEIC_ACID_TRANSPORT	31	1	1	0.0801303	0.0942392	0.0141088	0.0141088	0.801273
LOCOMOTORY_BEHAVIOR	95	3	3	0.0784434	0.0922552	0.0138118	0.0138118	0.811152
HEMOPOIETIC_OR_LYMPHOID_ORGAN_DEVELOPMENT	77	9	8	0.290342	0.303524	0.0131812	0.0131812	0.932909
CELL_ACTIVATION	77	9	8	0.290342	0.303524	0.0131812	0.0131812	0.933091
RESPONSE_TO_DNA_DAMAGE_STIMULUS	162	42	35	0.64401	0.63117	-0.0128407	0.0128407	0.88097
POSITIVE_REGULATION_OF_CELL_PROLIFERATION	149	9	7	0.150043	0.137248	-0.0127951	0.0127951	0.852424
REGULATION_OF_HEART_CONTRACTION	25	6	5	0.59617	0.584283	-0.0118868	0.0118868	0.989758
CYTOSKELETON_DEPENDENT_INTRACELLULAR_TRANSPORT	26	6	5	0.57324	0.56181	-0.0114296	0.0114296	0.954727
ESTABLISHMENT_OF_PROTEIN_LOCALIZATION	190	25	22	0.326847	0.338269	0.0114216	0.0114216	0.898788
MACROMOLECULE_LOCALIZATION	235	41	34	0.433386	0.422673	-0.0107131	0.0107131	0.901576
IMMUNE_RESPONSE	235	21	17	0.221978	0.211336	-0.0106417	0.0106417	0.883333
SEXUAL_REPRODUCTION	139	10	8	0.178708	0.168139	-0.010569	0.010569	0.883333
ANATOMICAL_STRUCTURE_FORMATION	56	8	7	0.354863	0.365177	0.0103139	0.0103139	0.936727
ER_NUCLEAR_SIGNALING_PATHWAY	16	13	11	2.01828	2.00847	-0.00981043	0.00981043	0.978727
MRNA_METABOLIC_PROCESS	84	5	4	0.14786	0.139115	-0.00874458	0.00874458	0.914
POSITIVE_REGULATION_OF_CELLULAR_PROCESS	668	73	64	0.271459	0.279896	0.00843648	0.00843648	0.849212
ENZYME_LINKED_RECEPTOR_PROTEIN_SIGNALING_PATHWAY	140	16	14	0.28389	0.292141	0.00825111	0.00825111	0.929576
CARBOXYLIC_ACID_METABOLIC_PROCESS	178	10	9	0.139553	0.147712	0.00815913	0.00815913	0.910061
ORGANIC_ACID_METABOLIC_PROCESS	180	10	9	0.138002	0.146071	0.00806847	0.00806847	0.910061
POSITIVE_REGULATION_OF_BIOLOGICAL_PROCESS	709	81	67	0.28379	0.276072	-0.00771863	0.00771863	0.860242
INTRACELLULAR_TRANSPORT	280	45	39	0.399221	0.406911	0.00769051	0.00769051	0.924667
TRANSPORT	795	113	94	0.353077	0.345425	-0.00765234	0.00765234	0.860485
BIOPOLYMER_METABOLIC_PROCESS	1684	193	160	0.284691	0.277569	-0.00712203	0.00712203	0.798848
GLYCOPROTEIN_METABOLIC_PROCESS	90	12	10	0.331205	0.324602	-0.00660379	0.00660379	0.951879
ANATOMICAL_STRUCTURE_DEVELOPMENT	1013	152	127	0.372729	0.366258	-0.0064704	0.0064704	0.874061
REGULATION_OF_SIGNAL_TRANSDUCTION	222	23	20	0.257355	0.26319	0.00583495	0.00583495	0.937697
SYSTEM_DEVELOPMENT	861	131	113	0.377943	0.383414	0.005471	0.005471	0.903455
POSITIVE_REGULATION_OF_SIGNAL_TRANSDUCTION	126	12	10	0.236575	0.231858	-0.00471699	0.00471699	0.957697
REGULATION_OF_TRANSPORT	67	6	5	0.222451	0.218016	-0.00443538	0.00443538	0.952606
RNA_SPLICING	91	6	5	0.163783	0.160517	-0.00326561	0.00326561	0.95497
INTRACELLULAR_PROTEIN_TRANSPORT	145	19	16	0.325495	0.322363	-0.00313198	0.00313198	0.970303
PROTEIN_AMINO_ACID_DEPHOSPHORYLATION	63	13	11	0.51258	0.510088	-0.00249154	0.00249154	0.985879
DEPHOSPHORYLATION	70	13	11	0.461322	0.459079	-0.00224238	0.00224238	0.985879
SYNAPTIC_TRANSMISSION	174	26	22	0.371178	0.369374	-0.00180422	0.00180422	0.985758
MEMBRANE_ORGANIZATION_AND_BIOGENESIS	135	33	28	0.60721	0.605923	-0.00128689	0.00128689	0.989939
CELLULAR_LIPID_METABOLIC_PROCESS	255	14	12	0.136379	0.137478	0.00109964	0.00109964	0.982242
REGULATION_OF_CELLULAR_PROTEIN_METABOLIC_PROCESS	162	27	23	0.414007	0.414769	0.000761975	0.000761975	0.999091
ANATOMICAL_STRUCTURE_MORPHOGENESIS	376	53	45	0.350144	0.349637	-0.000506633	0.000506633	0.993212
VIRAL_GENOME_REPLICATION	21	0	0	0	0	0	0	1
HORMONE_SECRETION	17	0	0	0	0	0	0	1
PROTEIN_TARGETING_TO_MITOCHONDRION	11	0	0	0	0	0	0	1
REGULATION_OF_HORMONE_SECRETION	14	0	0	0	0	0	0	1
REGULATION_OF_TYROSINE_PHOSPHORYLATION_OF_STAT_PROTEIN	10	0	0	0	0	0	0	1
RESPONSE_TO_TOXIN	10	0	0	0	0	0	0	1
PURINE_NUCLEOTIDE_METABOLIC_PROCESS	12	0	0	0	0	0	0	1
GLUTAMINE_FAMILY_AMINO_ACID_METABOLIC_PROCESS	14	0	0	0	0	0	0	1
MONOCARBOXYLIC_ACID_TRANSPORT	10	0	0	0	0	0	0	1
RESPONSE_TO_STEROID_HORMONE_STIMULUS	11	0	0	0	0	0	0	1
REGULATION_OF_G_PROTEIN_COUPLED_RECEPTOR_PROTEIN_SIGNALING_PATHWAY	23	0	0	0	0	0	0	1
RESPONSE_TO_HEAT	10	0	0	0	0	0	0	1
COENZYME_BIOSYNTHETIC_PROCESS	10	0	0	0	0	0	0	1
PURINE_RIBONUCLEOTIDE_METABOLIC_PROCESS	10	0	0	0	0	0	0	1
COFACTOR_CATABOLIC_PROCESS	10	0	0	0	0	0	0	1
AMINO_ACID_CATABOLIC_PROCESS	25	0	0	0	0	0	0	1
REGULATION_OF_MYELOID_CELL_DIFFERENTIATION	19	0	0	0	0	0	0	1
REGULATION_OF_CATABOLIC_PROCESS	16	0	0	0	0	0	0	1
EMBRYO_IMPLANTATION	14	0	0	0	0	0	0	1
BILE_ACID_METABOLIC_PROCESS	11	0	0	0	0	0	0	1
RESPONSE_TO_TEMPERATURE_STIMULUS	16	0	0	0	0	0	0	1
G1_PHASE_OF_MITOTIC_CELL_CYCLE	13	0	0	0	0	0	0	1
AMINO_ACID_DERIVATIVE_BIOSYNTHETIC_PROCESS	10	0	0	0	0	0	0	1
COFACTOR_TRANSPORT	11	0	0	0	0	0	0	1
G1_PHASE	15	0	0	0	0	0	0	1
MITOTIC_SPINDLE_ORGANIZATION_AND_BIOGENESIS	10	0	0	0	0	0	0	1
CERAMIDE_METABOLIC_PROCESS	11	0	0	0	0	0	0	1
REGULATION_OF_JAK_STAT_CASCADE	12	0	0	0	0	0	0	1
OVULATION_CYCLE	14	0	0	0	0	0	0	1
SPHINGOID_METABOLIC_PROCESS	12	0	0	0	0	0	0	1
AROMATIC_COMPOUND_METABOLIC_PROCESS	27	0	0	0	0	0	0	1
NEGATIVE_REGULATION_OF_MYELOID_CELL_DIFFERENTIATION	10	0	0	0	0	0	0	1
ACUTE_INFLAMMATORY_RESPONSE	11	0	0	0	0	0	0	1
TRIACYLGLYCEROL_METABOLIC_PROCESS	10	0	0	0	0	0	0	1
SPINDLE_ORGANIZATION_AND_BIOGENESIS	11	0	0	0	0	0	0	1
CHROMOSOME_CONDENSATION	10	0	0	0	0	0	0	1

## Sheet: GO_MF
pathway	n	n.mut.g	n.mut.b	score.g	score.b	dif.score	dif.score.abs	pval
LIPID_KINASE_ACTIVITY	12	9	2	1.86303	0.486902	-1.37613	1.37613	0.00227273			<0.01
METABOTROPIC_GLUTAMATEGABA_B_LIKE_RECEPTOR_ACTIVITY	10	4	7	0.993616	2.04499	1.05137	1.05137	0.213131			<0.05
COLLAGEN_BINDING	14	7	1	1.24202	0.208672	-1.03335	1.03335	0.0352273
ANTIPORTER_ACTIVITY	10	4	0	0.993616	0	-0.993616	0.993616	0.0830808
ACETYLGALACTOSAMINYLTRANSFERASE_ACTIVITY	12	0	4	0	0.973805	0.973805	0.973805	0.0597222			GOOD
TRANSMEMBRANE_RECEPTOR_PROTEIN_PHOSPHATASE_ACTIVITY	19	13	5	1.69961	0.768793	-0.930813	0.930813	0.0858586			BAD
INOSITOL_OR_PHOSPHATIDYLINOSITOL_KINASE_ACTIVITY	18	9	2	1.24202	0.324602	-0.917418	0.917418	0.00227273
GLUTAMATE_RECEPTOR_ACTIVITY	20	5	10	0.62101	1.46071	0.839697	0.839697	0.0871212
DNA_POLYMERASE_ACTIVITY	18	0	5	0	0.811504	0.811504	0.811504	0.00770202
DRUG_BINDING	16	5	0	0.776263	0	-0.776263	0.776263	0.0156566
SULFURIC_ESTER_HYDROLASE_ACTIVITY	16	5	0	0.776263	0	-0.776263	0.776263	0.065404
PHOSPHORUS_OXYGEN_LYASE_ACTIVITY	10	4	1	0.993616	0.292141	-0.701475	0.701475	0.22096
PDZ_DOMAIN_BINDING	14	5	1	0.887157	0.208672	-0.678485	0.678485	0.0685606
MONOCARBOXYLIC_ACID_TRANSMEMBRANE_TRANSPORTER_ACTIVITY	11	3	0	0.677465	0	-0.677465	0.677465	0.0628788
NUCLEOTIDE_KINASE_ACTIVITY	13	0	3	0	0.674172	0.674172	0.674172	0.0386364
OXIDOREDUCTASE_ACTIVITY_ACTING_ON_THE_CH_CH_GROUP_OF_DONORS	23	6	0	0.64801	0	-0.64801	0.64801	0.0311869
CYCLASE_ACTIVITY	11	4	1	0.903287	0.265583	-0.637704	0.637704	0.22096
CALMODULIN_BINDING	25	17	9	1.68915	1.05171	-0.637438	0.637438	0.0482323
IONOTROPIC_GLUTAMATE_RECEPTOR_ACTIVITY	10	1	3	0.248404	0.876424	0.62802	0.62802	0.212879
DNA_DIRECTED_DNA_POLYMERASE_ACTIVITY	14	0	3	0	0.626017	0.626017	0.626017	0.00770202
PROTEIN_TRANSPORTER_ACTIVITY	14	0	3	0	0.626017	0.626017	0.626017	0.107449
ARYLSULFATASE_ACTIVITY	12	3	0	0.62101	0	-0.62101	0.62101	0.123737
OXIDOREDUCTASE_ACTIVITY_ACTING_ON_THE_CH_NH_GROUP_OF_DONORS	10	0	2	0	0.584283	0.584283	0.584283	0.0420455
OXIDOREDUCTASE_ACTIVITY_ACTING_ON_SULFUR_GROUP_OF_DONORS	10	0	2	0	0.584283	0.584283	0.584283	0.14596
ORGANIC_ANION_TRANSMEMBRANE_TRANSPORTER_ACTIVITY	10	0	2	0	0.584283	0.584283	0.584283	0.146591
PATTERN_RECOGNITION_RECEPTOR_ACTIVITY	10	0	2	0	0.584283	0.584283	0.584283	0.151389
ANION_CATION_SYMPORTER_ACTIVITY	16	1	4	0.155253	0.730353	0.575101	0.575101	0.12601
SOLUTE_SODIUM_SYMPORTER_ACTIVITY	13	3	0	0.57324	0	-0.57324	0.57324	0.0628788
RNA_POLYMERASE_II_TRANSCRIPTION_MEDIATOR_ACTIVITY	13	3	0	0.57324	0	-0.57324	0.57324	0.125505
DELAYED_RECTIFIER_POTASSIUM_CHANNEL_ACTIVITY	12	2	4	0.414007	0.973805	0.559798	0.559798	0.18548
ACTIN_FILAMENT_BINDING	25	4	8	0.397446	0.934852	0.537406	0.537406	0.0457071
CASPASE_REGULATOR_ACTIVITY	14	3	0	0.532294	0	-0.532294	0.532294	0.120076
CALCIUM_ION_TRANSMEMBRANE_TRANSPORTER_ACTIVITY	11	0	2	0	0.531166	0.531166	0.531166	0.150253
MONOSACCHARIDE_BINDING	11	0	2	0	0.531166	0.531166	0.531166	0.150884
VOLTAGE_GATED_CALCIUM_CHANNEL_ACTIVITY	18	8	10	1.10402	1.62301	0.51899	0.51899	0.356313
UDP_GLYCOSYLTRANSFERASE_ACTIVITY	42	3	10	0.177431	0.695575	0.518143	0.518143	0.0397727
HYDROLASE_ACTIVITY_HYDROLYZING_N_GLYCOSYL_COMPOUNDS	10	2	0	0.496808	0	-0.496808	0.496808	0.19596
PHOSPHOTRANSFERASE_ACTIVITY_PHOSPHATE_GROUP_AS_ACCEPTOR	18	0	3	0	0.486902	0.486902	0.486902	0.0386364
TRANSCRIPTION_ELONGATION_REGULATOR_ACTIVITY	12	0	2	0	0.486902	0.486902	0.486902	0.0409091
MONOVALENT_INORGANIC_CATION_TRANSMEMBRANE_TRANSPORTER_ACTIVITY	34	3	8	0.21918	0.687392	0.468212	0.468212	0.084596
SIGNAL_SEQUENCE_BINDING	15	4	1	0.662411	0.194761	-0.46765	0.46765	0.271212
RAS_GTPASE_BINDING	25	0	4	0	0.467426	0.467426	0.467426	0.0669192
CARBOHYDRATE_TRANSMEMBRANE_TRANSPORTER_ACTIVITY	16	3	0	0.465758	0	-0.465758	0.465758	0.119823
TRANSITION_METAL_ION_TRANSMEMBRANE_TRANSPORTER_ACTIVITY	10	3	1	0.745212	0.292141	-0.453071	0.453071	0.277399
SEROTONIN_RECEPTOR_ACTIVITY	11	2	0	0.451644	0	-0.451644	0.451644	0.202778
STEROL_BINDING	11	2	0	0.451644	0	-0.451644	0.451644	0.205808
CYTOCHROME_C_OXIDASE_ACTIVITY	13	0	2	0	0.449448	0.449448	0.449448	0.144444
3_5_EXONUCLEASE_ACTIVITY	13	0	2	0	0.449448	0.449448	0.449448	0.149242
THYROID_HORMONE_RECEPTOR_BINDING	17	3	0	0.43836	0	-0.43836	0.43836	0.129672
PROTEIN_COMPLEX_BINDING	54	6	13	0.276004	0.703303	0.427299	0.427299	0.0356061
SH3_DOMAIN_BINDING	15	1	3	0.165603	0.584283	0.41868	0.41868	0.212753
ANTIOXIDANT_ACTIVITY	18	3	0	0.414007	0	-0.414007	0.414007	0.121212
OXIDOREDUCTASE_ACTIVITY_ACTING_ON_PEROXIDE_AS_ACCEPTOR	12	2	0	0.414007	0	-0.414007	0.414007	0.203409
VOLTAGE_GATED_SODIUM_CHANNEL_ACTIVITY	11	3	1	0.677465	0.265583	-0.411882	0.411882	0.341793
COPPER_ION_BINDING	15	13	9	2.15283	1.75285	-0.399986	0.399986	0.146843
MOTOR_ACTIVITY	28	8	3	0.709726	0.313009	-0.396717	0.396717	0.18952
TASTE_RECEPTOR_ACTIVITY	15	0	2	0	0.389522	0.389522	0.389522	0.145581
SMAD_BINDING	12	3	1	0.62101	0.243451	-0.377559	0.377559	0.355051
PROTEIN_C_TERMINUS_BINDING	73	6	14	0.204168	0.560271	0.356103	0.356103	0.0181818
NON_MEMBRANE_SPANNING_PROTEIN_TYROSINE_KINASE_ACTIVITY	11	2	3	0.451644	0.796749	0.345106	0.345106	0.438763
DOUBLE_STRANDED_RNA_BINDING	17	0	2	0	0.343696	0.343696	0.343696	0.147222
TRANSFERASE_ACTIVITY_TRANSFERRING_PENTOSYL_GROUPS	20	2	4	0.248404	0.584283	0.335879	0.335879	0.299116
PROTEIN_DEACETYLASE_ACTIVITY	10	1	2	0.248404	0.584283	0.335879	0.335879	0.486237
PROTEIN_N_TERMINUS_BINDING	38	25	17	1.63424	1.30695	-0.327289	0.327289	0.215909
LOW_DENSITY_LIPOPROTEIN_BINDING	12	2	3	0.414007	0.730353	0.316347	0.316347	0.509975
PHOSPHOINOSITIDE_BINDING	20	1	3	0.124202	0.438212	0.31401	0.31401	0.214268
GUANYL_NUCLEOTIDE_EXCHANGE_FACTOR_ACTIVITY	46	6	10	0.324005	0.63509	0.311085	0.311085	0.186869
OXIDOREDUCTASE_ACTIVITY_ACTING_ON_THE_ALDEHYDE_OR_OXO_GROUP_OF_DONORSNAD_OR_NADP_AS_ACCEPTOR	16	2	0	0.310505	0	-0.310505	0.310505	0.206439
INTRAMOLECULAR_OXIDOREDUCTASE_ACTIVITY	19	0	2	0	0.307517	0.307517	0.307517	0.14899
EXONUCLEASE_ACTIVITY	19	0	2	0	0.307517	0.307517	0.307517	0.149242
DEACETYLASE_ACTIVITY	11	1	2	0.225822	0.531166	0.305344	0.305344	0.486237
EXTRACELLULAR_MATRIX_STRUCTURAL_CONSTITUENT	27	5	7	0.460007	0.757404	0.297396	0.297396	0.341667
HISTONE_DEACETYLASE_BINDING	10	0	1	0	0.292141	0.292141	0.292141	0.19798
SEQUENCE_SPECIFIC_DNA_BINDING	58	9	2	0.385454	0.100738	-0.284716	0.284716	0.0608586
MAP_KINASE_ACTIVITY	12	1	2	0.207003	0.486902	0.279899	0.279899	0.347601
SPECIFIC_TRANSCRIPTIONAL_REPRESSOR_ACTIVITY	12	1	2	0.207003	0.486902	0.279899	0.279899	0.357576
PHOSPHOLIPID_TRANSPORTER_ACTIVITY	12	1	2	0.207003	0.486902	0.279899	0.279899	0.490025
SMALL_GTPASE_BINDING	33	1	4	0.0752739	0.354111	0.278837	0.278837	0.174495
RAS_GTPASE_ACTIVATOR_ACTIVITY	29	5	7	0.428283	0.705169	0.276886	0.276886	0.365909
STEROID_BINDING	18	2	0	0.276004	0	-0.276004	0.276004	0.205808
S_ADENOSYLMETHIONINE_DEPENDENT_METHYLTRANSFERASE_ACTIVITY	23	1	3	0.108002	0.381054	0.273052	0.273052	0.21654
SPECIFIC_RNA_POLYMERASE_II_TRANSCRIPTION_FACTOR_ACTIVITY	35	5	1	0.354863	0.083469	-0.271394	0.271394	0.151136
GTPASE_BINDING	34	1	4	0.07306	0.343696	0.270636	0.270636	0.174495
CHROMATIN_BINDING	32	13	14	1.00914	1.27812	0.268977	0.268977	0.171338
SERINE_HYDROLASE_ACTIVITY	46	12	6	0.64801	0.381054	-0.266956	0.266956	0.214141
SODIUM_CHANNEL_ACTIVITY	17	3	1	0.43836	0.171848	-0.266512	0.266512	0.341793
NUCLEAR_HORMONE_RECEPTOR_BINDING	28	3	0	0.266147	0	-0.266147	0.266147	0.129672
NF_KAPPAB_BINDING	11	0	1	0	0.265583	0.265583	0.265583	0.19596
ENDONUCLEASE_ACTIVITY_GO_0016893	11	0	1	0	0.265583	0.265583	0.265583	0.196212
ATP_DEPENDENT_DNA_HELICASE_ACTIVITY	11	0	1	0	0.265583	0.265583	0.265583	0.197727
ENDODEOXYRIBONUCLEASE_ACTIVITY	11	0	1	0	0.265583	0.265583	0.265583	0.199242
HYDROLASE_ACTIVITY_ACTING_ON_GLYCOSYL_BONDS	47	5	0	0.26426	0	-0.26426	0.26426	0.0613636
CHLORIDE_CHANNEL_ACTIVITY	19	2	0	0.261478	0	-0.261478	0.261478	0.202273
STRUCTURAL_CONSTITUENT_OF_CYTOSKELETON	57	7	11	0.305058	0.563782	0.258724	0.258724	0.133586
PHOSPHATE_TRANSMEMBRANE_TRANSPORTER_ACTIVITY	13	1	2	0.19108	0.449448	0.258368	0.258368	0.338131
NUCLEOTIDYLTRANSFERASE_ACTIVITY	47	1	5	0.0528519	0.310789	0.257937	0.257937	0.0435606
HEMATOPOIETIN_INTERFERON_CLASSD200_DOMAIN_CYTOKINE_RECEPTOR_BINDING	29	3	0	0.25697	0	-0.25697	0.25697	0.123106
HORMONE_RECEPTOR_BINDING	29	3	0	0.25697	0	-0.25697	0.25697	0.129672
INTEGRIN_BINDING	30	4	6	0.331205	0.584283	0.253077	0.253077	0.333712
NUCLEOBASENUCLEOSIDENUCLEOTIDE_KINASE_ACTIVITY	25	1	3	0.0993616	0.35057	0.251208	0.251208	0.219571
HYDROGEN_ION_TRANSMEMBRANE_TRANSPORTER_ACTIVITY	27	2	4	0.184003	0.432802	0.248799	0.248799	0.304293
ANION_CHANNEL_ACTIVITY	20	2	0	0.248404	0	-0.248404	0.248404	0.202273
STEROID_DEHYDROGENASE_ACTIVITY_ACTING_ON_THE_CH_OH_GROUP_OF_DONORSNAD_OR_NADP_AS_ACCEPTOR	10	1	0	0.248404	0	-0.248404	0.248404	0.355808
MONOSACCHARIDE_TRANSMEMBRANE_TRANSPORTER_ACTIVITY	10	1	0	0.248404	0	-0.248404	0.248404	0.363889
NUCLEOBASENUCLEOSIDENUCLEOTIDE_AND_NUCLEIC_ACID_TRANSMEMBRANE_TRANSPORTER_ACTIVITY	10	1	0	0.248404	0	-0.248404	0.248404	0.366162
RHO_GTPASE_ACTIVATOR_ACTIVITY	19	4	5	0.522956	0.768793	0.245837	0.245837	0.531944
TRANSLATION_INITIATION_FACTOR_ACTIVITY	24	0	2	0	0.243451	0.243451	0.243451	0.145328
PROTEIN_SERINE_THREONINE_PHOSPHATASE_ACTIVITY	24	0	2	0	0.243451	0.243451	0.243451	0.148232
TRANSCRIPTION_ACTIVATOR_ACTIVITY	173	32	13	0.459476	0.219528	-0.239947	0.239947	0.0217172
SERINE_TYPE_ENDOPEPTIDASE_ACTIVITY	41	11	6	0.66645	0.427524	-0.238926	0.238926	0.304419
GLYCOSAMINOGLYCAN_BINDING	34	5	7	0.3653	0.601468	0.236168	0.236168	0.305051
TRANSLATION_FACTOR_ACTIVITY_NUCLEIC_ACID_BINDING	39	1	4	0.0636933	0.299632	0.235939	0.235939	0.176768
AMINO_ACID_TRANSMEMBRANE_TRANSPORTER_ACTIVITY	29	2	4	0.171313	0.402954	0.231641	0.231641	0.30101
VOLTAGE_GATED_POTASSIUM_CHANNEL_ACTIVITY	36	8	4	0.552009	0.324602	-0.227407	0.227407	0.294823
SUGAR_TRANSMEMBRANE_TRANSPORTER_ACTIVITY	11	1	0	0.225822	0	-0.225822	0.225822	0.363889
PHOSPHATASE_INHIBITOR_ACTIVITY	11	1	0	0.225822	0	-0.225822	0.225822	0.368561
UBIQUITIN_BINDING	11	1	0	0.225822	0	-0.225822	0.225822	0.369318
NICOTINIC_ACETYLCHOLINE_ACTIVATED_CATION_SELECTIVE_CHANNEL_ACTIVITY	11	1	0	0.225822	0	-0.225822	0.225822	0.371338
ENDORIBONUCLEASE_ACTIVITY	13	0	1	0	0.224724	0.224724	0.224724	0.196212
INOSITOL_OR_PHOSPHATIDYLINOSITOL_PHOSPHODIESTERASE_ACTIVITY	13	0	1	0	0.224724	0.224724	0.224724	0.198611
TRANSLATION_REGULATOR_ACTIVITY	41	1	4	0.0605863	0.285016	0.22443	0.22443	0.176768
L_AMINO_ACID_TRANSMEMBRANE_TRANSPORTER_ACTIVITY	17	2	3	0.29224	0.515544	0.223304	0.223304	0.517172
INORGANIC_ANION_TRANSMEMBRANE_TRANSPORTER_ACTIVITY	19	3	4	0.392217	0.615035	0.222818	0.222818	0.526641
SULFOTRANSFERASE_ACTIVITY	28	6	3	0.532294	0.313009	-0.219286	0.219286	0.452904
SERINE_TYPE_PEPTIDASE_ACTIVITY	45	11	6	0.60721	0.389522	-0.217688	0.217688	0.304419
PROTEIN_DOMAIN_SPECIFIC_BINDING	72	11	4	0.379506	0.162301	-0.217205	0.217205	0.120328
AMINE_BINDING	23	2	0	0.216003	0	-0.216003	0.216003	0.205808
EXCITATORY_EXTRACELLULAR_LIGAND_GATED_ION_CHANNEL_ACTIVITY	21	3	1	0.354863	0.139115	-0.215748	0.215748	0.406061
PROTEIN_TYROSINE_PHOSPHATASE_ACTIVITY	53	14	8	0.656162	0.440968	-0.215193	0.215193	0.330177
TRANSFERASE_ACTIVITY_TRANSFERRING_GLYCOSYL_GROUPS	112	8	15	0.177431	0.391261	0.213829	0.213829	0.0689394
UNFOLDED_PROTEIN_BINDING	42	0	3	0	0.208672	0.208672	0.208672	0.101515
DEAMINASE_ACTIVITY	14	0	1	0	0.208672	0.208672	0.208672	0.196717
PROTEIN_PHOSPHATASE_TYPE_2A_REGULATOR_ACTIVITY	14	0	1	0	0.208672	0.208672	0.208672	0.199495
POTASSIUM_CHANNEL_REGULATOR_ACTIVITY	14	0	1	0	0.208672	0.208672	0.208672	0.199747
TRANSFERASE_ACTIVITY_TRANSFERRING_HEXOSYL_GROUPS	81	5	10	0.153336	0.360668	0.207333	0.207333	0.119192
ALDO_KETO_REDUCTASE_ACTIVITY	12	1	0	0.207003	0	-0.207003	0.207003	0.36553
SMALL_CONJUGATING_PROTEIN_BINDING	12	1	0	0.207003	0	-0.207003	0.207003	0.369318
GTP_BINDING	46	5	1	0.270004	0.063509	-0.206495	0.206495	0.191793
EXTRACELLULAR_LIGAND_GATED_ION_CHANNEL_ACTIVITY	22	3	1	0.338733	0.132792	-0.205941	0.205941	0.406061
STRUCTURAL_CONSTITUENT_OF_MUSCLE	33	18	13	1.35493	1.15086	-0.204071	0.204071	0.456944
INORGANIC_CATION_TRANSMEMBRANE_TRANSPORTER_ACTIVITY	58	7	10	0.299798	0.503692	0.203894	0.203894	0.273232
GUANYL_NUCLEOTIDE_BINDING	47	5	1	0.26426	0.0621577	-0.202102	0.202102	0.191793
GROWTH_FACTOR_ACTIVITY	55	8	3	0.361315	0.15935	-0.201965	0.201965	0.188258
HYDROLASE_ACTIVITY_HYDROLYZING_O_GLYCOSYL_COMPOUNDS	37	3	0	0.201409	0	-0.201409	0.201409	0.122348
LIGAND_DEPENDENT_NUCLEAR_RECEPTOR_ACTIVITY	25	2	0	0.198723	0	-0.198723	0.198723	0.204167
MRNA_BINDING	23	3	1	0.324005	0.127018	-0.196987	0.196987	0.348106
TRANSFERASE_ACTIVITY_TRANSFERRING_SULFUR_CONTAINING_GROUPS	32	6	3	0.465758	0.273883	-0.191875	0.191875	0.452904
CARBONATE_DEHYDRATASE_ACTIVITY	13	1	0	0.19108	0	-0.19108	0.19108	0.355429
METALLOEXOPEPTIDASE_ACTIVITY	13	1	0	0.19108	0	-0.19108	0.19108	0.362626
STEROID_HORMONE_RECEPTOR_ACTIVITY	13	1	0	0.19108	0	-0.19108	0.19108	0.368687
LYASE_ACTIVITY	69	10	4	0.360006	0.169357	-0.190648	0.190648	0.206944
RNA_POLYMERASE_II_TRANSCRIPTION_FACTOR_ACTIVITY	182	24	9	0.327566	0.144466	-0.1831	0.1831	0.0352273
ATPASE_ACTIVITY_COUPLED_TO_TRANSMEMBRANE_MOVEMENT_OF_IONS_PHOSPHORYLATIVE_MECHANISM	20	5	3	0.62101	0.438212	-0.182798	0.182798	0.611995
HYDROLASE_ACTIVITY_ACTING_ON_CARBON_NITROGEN_NOT_PEPTIDEBONDSIN_CYCLIC_AMIDINES	16	0	1	0	0.182588	0.182588	0.182588	0.196717
AMINOPEPTIDASE_ACTIVITY	14	1	0	0.177431	0	-0.177431	0.177431	0.370076
METHYLTRANSFERASE_ACTIVITY	36	1	3	0.0690011	0.243451	0.17445	0.17445	0.21654
DOUBLE_STRANDED_DNA_BINDING	32	14	10	1.08677	0.912942	-0.173826	0.173826	0.361364
DNA_DEPENDENT_ATPASE_ACTIVITY	22	2	3	0.225822	0.398375	0.172553	0.172553	0.434217
OXIDOREDUCTASE_ACTIVITY_ACTING_ON_THE_ALDEHYDE_OR_OXO_GROUP_OF_DONORS	22	2	3	0.225822	0.398375	0.172553	0.172553	0.525253
LIGAND_GATED_CHANNEL_ACTIVITY	40	11	7	0.683111	0.511247	-0.171864	0.171864	0.419318
LIGASE_ACTIVITY_FORMING_CARBON_NITROGEN_BONDS	68	7	2	0.25571	0.0859239	-0.169786	0.169786	0.143939
TRANSFERASE_ACTIVITY_TRANSFERRING_ONE_CARBON_GROUPS	37	1	3	0.0671362	0.236871	0.169735	0.169735	0.21654
DNA_HELICASE_ACTIVITY	25	3	4	0.298085	0.467426	0.169341	0.169341	0.481187
ISOMERASE_ACTIVITY	35	0	2	0	0.166938	0.166938	0.166938	0.14899
LIGASE_ACTIVITY	97	10	3	0.256087	0.090353	-0.165734	0.165734	0.109217
GLUTATHIONE_TRANSFERASE_ACTIVITY	15	1	0	0.165603	0	-0.165603	0.165603	0.368308
SECONDARY_ACTIVE_TRANSMEMBRANE_TRANSPORTER_ACTIVITY	47	9	5	0.475667	0.310789	-0.164879	0.164879	0.443308
PHOSPHOLIPID_BINDING	47	4	6	0.211408	0.372946	0.161539	0.161539	0.282576
METALLOPEPTIDASE_ACTIVITY	50	5	7	0.248404	0.408998	0.160594	0.160594	0.375758
HYDROLASE_ACTIVITY_ACTING_ON_CARBON_NITROGEN_NOT_PEPTIDEBONDSIN_LINEAR_AMIDES	21	1	2	0.118288	0.27823	0.159942	0.159942	0.486237
DAMAGED_DNA_BINDING	21	1	2	0.118288	0.27823	0.159942	0.159942	0.493939
TRANSMEMBRANE_RECEPTOR_PROTEIN_TYROSINE_KINASE_ACTIVITY	43	9	10	0.519915	0.679399	0.159483	0.159483	0.506187
SINGLE_STRANDED_RNA_BINDING	13	2	1	0.38216	0.224724	-0.157436	0.157436	0.626136
GTPASE_ACTIVATOR_ACTIVITY	60	8	10	0.331205	0.486902	0.155697	0.155697	0.369697
ACETYLGLUCOSAMINYLTRANSFERASE_ACTIVITY	16	1	0	0.155253	0	-0.155253	0.155253	0.357702
RNA_POLYMERASE_ACTIVITY	16	1	0	0.155253	0	-0.155253	0.155253	0.36048
POTASSIUM_CHANNEL_ACTIVITY	50	9	5	0.447127	0.292141	-0.154986	0.154986	0.378409
POLYSACCHARIDE_BINDING	36	6	7	0.414007	0.568053	0.154046	0.154046	0.508081
NEUROPEPTIDE_RECEPTOR_ACTIVITY	22	1	2	0.112911	0.265583	0.152672	0.152672	0.485227
ATPASE_ACTIVITY_COUPLED_TO_TRANSMEMBRANE_MOVEMENT_OF_IONS	24	5	3	0.517508	0.365177	-0.152332	0.152332	0.611995
TRANSCRIPTION_REPRESSOR_ACTIVITY	152	21	10	0.34319	0.192198	-0.150991	0.150991	0.135732
CALCIUM_CHANNEL_ACTIVITY	33	18	17	1.35493	1.50497	0.15004	0.15004	0.701768
GABA_RECEPTOR_ACTIVITY	11	3	2	0.677465	0.531166	-0.146299	0.146299	0.741667
CARBOXY_LYASE_ACTIVITY	14	2	1	0.354863	0.208672	-0.14619	0.14619	0.640278
LIGASE_ACTIVITY_FORMING_CARBON_OXYGEN_BONDS	14	2	1	0.354863	0.208672	-0.14619	0.14619	0.648737
ACETYLCHOLINE_BINDING	17	1	0	0.14612	0	-0.14612	0.14612	0.371338
NEUROPEPTIDE_BINDING	23	1	2	0.108002	0.254036	0.146034	0.146034	0.485227
RHO_GUANYL_NUCLEOTIDE_EXCHANGE_FACTOR_ACTIVITY	12	4	4	0.828013	0.973805	0.145791	0.145791	0.757197
UBIQUITIN_PROTEIN_LIGASE_ACTIVITY	49	4	1	0.202779	0.0596207	-0.143158	0.143158	0.271212
GENERAL_RNA_POLYMERASE_II_TRANSCRIPTION_FACTOR_ACTIVITY	32	3	1	0.232879	0.0912942	-0.141585	0.141585	0.410101
METALLOENDOPEPTIDASE_ACTIVITY	27	2	3	0.184003	0.324602	0.140599	0.140599	0.561742
PROTEIN_HETERODIMERIZATION_ACTIVITY	77	18	19	0.580685	0.720868	0.140184	0.140184	0.319318
RNA_HELICASE_ACTIVITY	24	1	2	0.103502	0.243451	0.139949	0.139949	0.484343
SMALL_CONJUGATING_PROTEIN_LIGASE_ACTIVITY	51	4	1	0.194827	0.0572826	-0.137544	0.137544	0.271212
STRUCTURE_SPECIFIC_DNA_BINDING	56	16	11	0.709726	0.573849	-0.135877	0.135877	0.326515
ANTIGEN_BINDING	28	2	3	0.177431	0.313009	0.135577	0.135577	0.564141
HYDROLASE_ACTIVITY_ACTING_ON_ACID_ANHYDRIDESCATALYZING_TRANSMEMBRANE_MOVEMENT_OF_SUBSTANCES	39	8	5	0.509547	0.37454	-0.135006	0.135006	0.552525
PEPTIDE_RECEPTOR_ACTIVITY	53	3	5	0.140606	0.275605	0.134999	0.134999	0.394192
SMALL_PROTEIN_CONJUGATING_ENZYME_ACTIVITY	52	4	1	0.19108	0.056181	-0.134899	0.134899	0.271212
TRANSMEMBRANE_RECEPTOR_PROTEIN_KINASE_ACTIVITY	51	9	10	0.43836	0.572826	0.134466	0.134466	0.506187
ENDONUCLEASE_ACTIVITY	25	1	2	0.0993616	0.233713	0.134352	0.134352	0.492677
CARBOXYPEPTIDASE_ACTIVITY	12	3	2	0.62101	0.486902	-0.134108	0.134108	0.741414
RECEPTOR_SIGNALING_PROTEIN_ACTIVITY	82	5	8	0.151466	0.285016	0.13355	0.13355	0.239015
DEOXYRIBONUCLEASE_ACTIVITY	22	0	1	0	0.132792	0.132792	0.132792	0.199242
GROWTH_FACTOR_BINDING	32	3	4	0.232879	0.365177	0.132298	0.132298	0.485606
PRIMARY_ACTIVE_TRANSMEMBRANE_TRANSPORTER_ACTIVITY	40	8	5	0.496808	0.365177	-0.131631	0.131631	0.552525
ATPASE_ACTIVITY_COUPLED_TO_MOVEMENT_OF_SUBSTANCES	40	8	5	0.496808	0.365177	-0.131631	0.131631	0.552525
PROTEIN_TYROSINE_KINASE_ACTIVITY	63	12	13	0.47315	0.602831	0.129681	0.129681	0.497475
EXOPEPTIDASE_ACTIVITY	32	4	2	0.310505	0.182588	-0.127917	0.127917	0.524242
THIOLESTER_HYDROLASE_ACTIVITY	16	2	1	0.310505	0.182588	-0.127917	0.127917	0.623106
HISTONE_ACETYLTRANSFERASE_ACTIVITY	16	2	1	0.310505	0.182588	-0.127917	0.127917	0.623864
AMINE_RECEPTOR_ACTIVITY	34	3	4	0.21918	0.343696	0.124516	0.124516	0.518687
ATP_DEPENDENT_HELICASE_ACTIVITY	27	1	2	0.0920015	0.216401	0.1244	0.1244	0.484217
ACID_AMINO_ACID_LIGASE_ACTIVITY	57	4	1	0.174319	0.0512529	-0.123066	0.123066	0.271212
CHANNEL_REGULATOR_ACTIVITY	24	0	1	0	0.121726	0.121726	0.121726	0.199747
RIBONUCLEASE_ACTIVITY	25	0	1	0	0.116857	0.116857	0.116857	0.196212
ELECTRON_CARRIER_ACTIVITY	78	6	2	0.19108	0.0749081	-0.116172	0.116172	0.254293
PROTEIN_KINASE_REGULATOR_ACTIVITY	39	17	16	1.08279	1.19853	0.115742	0.115742	0.517929
RAS_GUANYL_NUCLEOTIDE_EXCHANGE_FACTOR_ACTIVITY	19	5	5	0.653695	0.768793	0.115098	0.115098	0.784217
RNA_POLYMERASE_II_TRANSCRIPTION_FACTOR_ACTIVITYENHANCER_BINDING	14	3	2	0.532294	0.417345	-0.114949	0.114949	0.744192
CARBON_CARBON_LYASE_ACTIVITY	18	2	1	0.276004	0.162301	-0.113704	0.113704	0.640278
RHODOPSIN_LIKE_RECEPTOR_ACTIVITY	134	8	12	0.148301	0.261619	0.113318	0.113318	0.247475
COFACTOR_BINDING	22	1	0	0.112911	0	-0.112911	0.112911	0.361364
TRANSMEMBRANE_RECEPTOR_ACTIVITY	418	60	67	0.356561	0.468265	0.111704	0.111704	0.105934
ADP_BINDING	11	4	3	0.903287	0.796749	-0.106538	0.106538	0.871717
SECRETIN_LIKE_RECEPTOR_ACTIVITY	11	4	3	0.903287	0.796749	-0.106538	0.106538	0.872854
HYDROLASE_ACTIVITY_ACTING_ON_ESTER_BONDS	269	49	32	0.452483	0.347529	-0.104954	0.104954	0.186111
ATPASE_ACTIVITY	112	20	13	0.443579	0.339093	-0.104486	0.104486	0.394444
ATP_BINDING	156	37	37	0.589163	0.692899	0.103736	0.103736	0.356439
ADENYL_NUCLEOTIDE_BINDING	169	40	40	0.587938	0.691459	0.10352	0.10352	0.345581
PHOSPHORIC_MONOESTER_HYDROLASE_ACTIVITY	112	21	14	0.465758	0.365177	-0.100581	0.100581	0.456566
MICROTUBULE_MOTOR_ACTIVITY	16	3	2	0.465758	0.365177	-0.100581	0.100581	0.740278
G_PROTEIN_COUPLED_RECEPTOR_ACTIVITY	191	23	26	0.299125	0.397679	0.0985541	0.0985541	0.325
SMALL_GTPASE_REGULATOR_ACTIVITY	67	15	15	0.556128	0.654048	0.0979195	0.0979195	0.612374
N_ACETYLTRANSFERASE_ACTIVITY	21	2	1	0.236575	0.139115	-0.0974603	0.0974603	0.623864
LIPOPROTEIN_BINDING	18	4	4	0.552009	0.649203	0.0971942	0.0971942	0.790152
ION_CHANNEL_ACTIVITY	149	34	24	0.566828	0.470563	-0.0962646	0.0962646	0.419192
CYTOKINE_ACTIVITY	113	9	4	0.197844	0.103413	-0.094431	0.094431	0.279167
SUBSTRATE_SPECIFIC_CHANNEL_ACTIVITY	156	34	24	0.541393	0.449448	-0.091945	0.091945	0.419192
PHOSPHORIC_ESTER_HYDROLASE_ACTIVITY	153	28	19	0.454596	0.36279	-0.0918056	0.0918056	0.43548
ADENYL_RIBONUCLEOTIDE_BINDING	163	40	39	0.60958	0.698989	0.0894082	0.0894082	0.426389
PHOSPHOPROTEIN_PHOSPHATASE_ACTIVITY	81	17	12	0.521342	0.432802	-0.0885397	0.0885397	0.608838
CYTOKINE_BINDING	48	3	4	0.155253	0.243451	0.0881987	0.0881987	0.484343
ACTIN_BINDING	76	15	15	0.490271	0.576595	0.0863238	0.0863238	0.552652
NEUROTRANSMITTER_RECEPTOR_ACTIVITY	50	3	4	0.149042	0.233713	0.0846707	0.0846707	0.530177
CYSTEINE_TYPE_PEPTIDASE_ACTIVITY	54	3	1	0.138002	0.0541003	-0.083902	0.083902	0.397348
TRANSFERASE_ACTIVITY_TRANSFERRING_ALKYL_OR_ARYLOTHER_THAN_METHYLGROUPS	30	1	0	0.0828013	0	-0.0828013	0.0828013	0.368308
TRANSCRIPTION_COREPRESSOR_ACTIVITY	94	9	5	0.237834	0.155394	-0.0824393	0.0824393	0.455556
ACETYLTRANSFERASE_ACTIVITY	25	2	1	0.198723	0.116857	-0.0818666	0.0818666	0.623864
KINASE_INHIBITOR_ACTIVITY	25	2	1	0.198723	0.116857	-0.0818666	0.0818666	0.64154
OXIDOREDUCTASE_ACTIVITY_ACTING_ON_NADH_OR_NADPH	25	2	1	0.198723	0.116857	-0.0818666	0.0818666	0.642045
GATED_CHANNEL_ACTIVITY	122	31	23	0.631191	0.550758	-0.0804321	0.0804321	0.56149
NEUROTRANSMITTER_BINDING	53	3	4	0.140606	0.220484	0.079878	0.079878	0.530177
TRANSMEMBRANE_TRANSPORTER_ACTIVITY	375	66	46	0.437191	0.35836	-0.0788309	0.0788309	0.275253
CATION_CHANNEL_ACTIVITY	119	32	24	0.667977	0.589193	-0.0787844	0.0787844	0.588763
STRUCTURAL_CONSTITUENT_OF_RIBOSOME	80	1	3	0.0310505	0.109553	0.0785025	0.0785025	0.307071
AMINE_TRANSMEMBRANE_TRANSPORTER_ACTIVITY	41	6	4	0.363518	0.285016	-0.0785021	0.0785021	0.692424
TRANSCRIPTION_FACTOR_ACTIVITY	354	51	34	0.35787	0.280588	-0.0772824	0.0772824	0.210101
ATPASE_ACTIVITY_COUPLED	93	17	12	0.454072	0.376957	-0.0771152	0.0771152	0.577273
HORMONE_ACTIVITY	44	1	2	0.0564555	0.132792	0.0763361	0.0763361	0.492172
HEPARIN_BINDING	23	4	4	0.432007	0.508072	0.076065	0.076065	0.72803
CARBOXYLESTERASE_ACTIVITY	33	1	0	0.0752739	0	-0.0752739	0.0752739	0.355808
LIPID_BINDING	87	8	9	0.228417	0.302215	0.0737978	0.0737978	0.549495
GTPASE_REGULATOR_ACTIVITY	125	21	21	0.417319	0.490798	0.0734788	0.0734788	0.552273
INOSITOL_OR_PHOSPHATIDYLINOSITOL_PHOSPHATASE_ACTIVITY	12	2	2	0.414007	0.486902	0.0728957	0.0728957	0.745833
KINASE_ACTIVATOR_ACTIVITY	12	2	2	0.414007	0.486902	0.0728957	0.0728957	0.831692
NEUTRAL_AMINO_ACID_TRANSMEMBRANE_TRANSPORTER_ACTIVITY	12	2	2	0.414007	0.486902	0.0728957	0.0728957	0.875126
ACTIVE_TRANSMEMBRANE_TRANSPORTER_ACTIVITY	122	20	14	0.40722	0.335244	-0.0719755	0.0719755	0.568434
TRANSITION_METAL_ION_BINDING	111	22	16	0.492332	0.421105	-0.0712275	0.0712275	0.519571
OXIDOREDUCTASE_ACTIVITY_GO_0016616	58	4	2	0.171313	0.100738	-0.0705747	0.0705747	0.565783
RNA_BINDING	259	15	19	0.143863	0.214312	0.0704489	0.0704489	0.281818
PHOSPHORIC_DIESTER_HYDROLASE_ACTIVITY	40	7	5	0.434707	0.365177	-0.0695303	0.0695303	0.75
GTPASE_ACTIVITY	99	9	10	0.225822	0.295092	0.0692705	0.0692705	0.544949
CATION_BINDING	213	35	25	0.408176	0.342889	-0.0652866	0.0652866	0.431692
ENZYME_INHIBITOR_ACTIVITY	119	9	5	0.187869	0.122748	-0.0651201	0.0651201	0.474621
ENDOPEPTIDASE_ACTIVITY	117	16	11	0.339698	0.274663	-0.0650349	0.0650349	0.574621
SERINE_TYPE_ENDOPEPTIDASE_INHIBITOR_ACTIVITY	25	3	2	0.298085	0.233713	-0.0643717	0.0643717	0.775505
PROTEIN_DIMERIZATION_ACTIVITY	182	32	31	0.436754	0.497603	0.0608492	0.0608492	0.515783
DI___TRI_VALENT_INORGANIC_CATION_TRANSMEMBRANE_TRANSPORTER_ACTIVITY	22	3	3	0.338733	0.398375	0.0596419	0.0596419	0.798737
HYDRO_LYASE_ACTIVITY	27	3	2	0.276004	0.216401	-0.0596034	0.0596034	0.739899
CHEMOKINE_ACTIVITY	42	1	0	0.0591438	0	-0.0591438	0.0591438	0.361616
CHEMOKINE_RECEPTOR_BINDING	43	1	0	0.0577684	0	-0.0577684	0.0577684	0.361616
CALCIUM_ION_BINDING	104	13	9	0.310505	0.252815	-0.0576903	0.0576903	0.624747
3_5_CYCLIC_NUCLEOTIDE_PHOSPHODIESTERASE_ACTIVITY	13	5	4	0.9554	0.898897	-0.0565034	0.0565034	0.918813
ION_TRANSMEMBRANE_TRANSPORTER_ACTIVITY	278	52	39	0.464641	0.409839	-0.0548019	0.0548019	0.519192
CARBOHYDRATE_BINDING	72	9	9	0.310505	0.365177	0.0546717	0.0546717	0.70947
GALACTOSYLTRANSFERASE_ACTIVITY	16	2	2	0.310505	0.365177	0.0546717	0.0546717	0.823737
PROTEIN_BINDING_BRIDGING	59	6	4	0.252614	0.198062	-0.0545523	0.0545523	0.704167
ENZYME_ACTIVATOR_ACTIVITY	125	18	13	0.357702	0.303827	-0.0538747	0.0538747	0.639646
HEMATOPOIETIN_INTERFERON_CLASSD200_DOMAIN_CYTOKINE_RECEPTOR_ACTIVITY	33	4	4	0.301096	0.354111	0.053015	0.053015	0.758712
INTERLEUKIN_BINDING	25	3	3	0.298085	0.35057	0.0524849	0.0524849	0.802778
CYCLIC_NUCLEOTIDE_PHOSPHODIESTERASE_ACTIVITY	14	5	4	0.887157	0.83469	-0.0524675	0.0524675	0.918813
SUBSTRATE_SPECIFIC_TRANSMEMBRANE_TRANSPORTER_ACTIVITY	344	59	44	0.426042	0.373669	-0.0523725	0.0523725	0.477399
CARBON_OXYGEN_LYASE_ACTIVITY	31	3	2	0.240391	0.188478	-0.0519127	0.0519127	0.739899
HELICASE_ACTIVITY	51	6	6	0.29224	0.343696	0.0514558	0.0514558	0.761364
CYSTEINE_TYPE_ENDOPEPTIDASE_ACTIVITY	40	2	1	0.124202	0.0730353	-0.0511667	0.0511667	0.638889
VOLTAGE_GATED_CATION_CHANNEL_ACTIVITY	66	19	15	0.715102	0.663958	-0.0511447	0.0511447	0.812374
NUCLEASE_ACTIVITY	55	13	12	0.587137	0.637399	0.0502627	0.0502627	0.690783
TRANSCRIPTION_COACTIVATOR_ACTIVITY	123	13	9	0.262541	0.213762	-0.0487788	0.0487788	0.651641
PHOSPHOLIPASE_ACTIVITY	42	2	1	0.118288	0.0695575	-0.0487301	0.0487301	0.649747
ORGANIC_ACID_TRANSMEMBRANE_TRANSPORTER_ACTIVITY	45	5	5	0.276004	0.324602	0.0485971	0.0485971	0.781439
IDENTICAL_PROTEIN_BINDING	304	40	39	0.326847	0.374787	0.0479393	0.0479393	0.485354
RECEPTOR_SIGNALING_PROTEIN_SERINE_THREONINE_KINASE_ACTIVITY	34	3	2	0.21918	0.171848	-0.0473321	0.0473321	0.745455
SUGAR_BINDING	34	3	2	0.21918	0.171848	-0.0473321	0.0473321	0.770076
RECEPTOR_BINDING	377	33	22	0.217436	0.17048	-0.0469555	0.0469555	0.389646
ENZYME_BINDING	178	39	36	0.544256	0.590848	0.0465918	0.0465918	0.589268
VOLTAGE_GATED_CHANNEL_ACTIVITY	73	19	15	0.646531	0.600291	-0.0462404	0.0462404	0.812374
G_PROTEIN_COUPLED_RECEPTOR_BINDING	54	1	0	0.0460007	0	-0.0460007	0.0460007	0.361616
MAGNESIUM_ION_BINDING	62	7	5	0.280456	0.235598	-0.0448582	0.0448582	0.771086
ANION_TRANSMEMBRANE_TRANSPORTER_ACTIVITY	59	6	6	0.252614	0.297093	0.0444787	0.0444787	0.779924
KINASE_REGULATOR_ACTIVITY	46	18	16	0.972016	1.01614	0.0441283	0.0441283	0.786237
SIALYLTRANSFERASE_ACTIVITY	10	1	1	0.248404	0.292141	0.0437374	0.0437374	0.607576
INTERLEUKIN_RECEPTOR_ACTIVITY	20	2	2	0.248404	0.292141	0.0437374	0.0437374	0.829672
LIPID_TRANSPORTER_ACTIVITY	28	4	3	0.354863	0.313009	-0.0418542	0.0418542	0.876136
LIPASE_ACTIVITY	50	2	1	0.0993616	0.0584283	-0.0409333	0.0409333	0.649747
RECEPTOR_ACTIVITY	583	81	77	0.345124	0.385847	0.0407232	0.0407232	0.462879
MICROTUBULE_BINDING	33	17	14	1.27966	1.23939	-0.0402692	0.0402692	0.799874
STEROID_DEHYDROGENASE_ACTIVITY	11	1	1	0.225822	0.265583	0.0397613	0.0397613	0.798106
DNA_BINDING	602	74	55	0.305347	0.266907	-0.0384405	0.0384405	0.412626
PURINE_NUCLEOTIDE_BINDING	211	45	41	0.529772	0.567668	0.0378965	0.0378965	0.692172
PHOSPHOTRANSFERASE_ACTIVITY_ALCOHOL_GROUP_AS_ACCEPTOR	334	58	45	0.43136	0.393604	-0.0377566	0.0377566	0.598106
NUCLEOTIDE_BINDING	224	46	42	0.510115	0.547765	0.0376498	0.0376498	0.684091
ZINC_ION_BINDING	90	19	15	0.524408	0.486902	-0.0375061	0.0375061	0.763005
CHAPERONE_BINDING	12	1	1	0.207003	0.243451	0.0364478	0.0364478	0.796212
NEUROPEPTIDE_HORMONE_ACTIVITY	12	1	1	0.207003	0.243451	0.0364478	0.0364478	0.804798
N_ACYLTRANSFERASE_ACTIVITY	24	2	2	0.207003	0.243451	0.0364478	0.0364478	0.819066
KINASE_BINDING	70	21	17	0.745212	0.709486	-0.0357258	0.0357258	0.810985
SUBSTRATE_SPECIFIC_TRANSPORTER_ACTIVITY	392	63	49	0.399221	0.365177	-0.034044	0.034044	0.618308
TUBULIN_BINDING	47	17	15	0.898483	0.932366	0.0338836	0.0338836	0.821717
ION_BINDING	273	39	30	0.354863	0.321035	-0.0338284	0.0338284	0.644823
HORMONE_BINDING	13	1	1	0.19108	0.224724	0.0336441	0.0336441	0.792929
PROTEASE_INHIBITOR_ACTIVITY	41	3	3	0.181759	0.213762	0.032003	0.032003	0.839646
TRANSCRIPTION_COFACTOR_ACTIVITY	228	24	18	0.261478	0.230638	-0.03084	0.03084	0.685227
CARBOHYDRATE_KINASE_ACTIVITY	15	1	1	0.165603	0.194761	0.0291583	0.0291583	0.615909
SH2_DOMAIN_BINDING	15	1	1	0.165603	0.194761	0.0291583	0.0291583	0.791667
PHOSPHOLIPASE_C_ACTIVITY	15	1	1	0.165603	0.194761	0.0291583	0.0291583	0.8
STRUCTURAL_MOLECULE_ACTIVITY	244	36	33	0.366498	0.395109	0.0286116	0.0286116	0.701768
HYDROLASE_ACTIVITY_ACTING_ON_CARBON_NITROGEN_NOT_PEPTIDEBONDS	46	3	3	0.162003	0.190527	0.0285244	0.0285244	0.831818
PEPTIDASE_ACTIVITY	176	22	17	0.310505	0.282182	-0.028323	0.028323	0.752778
MONOOXYGENASE_ACTIVITY	31	2	2	0.160261	0.188478	0.0282177	0.0282177	0.826136
SH3_SH2_ADAPTOR_ACTIVITY	43	4	3	0.231073	0.20382	-0.0272539	0.0272539	0.868687
TRANSFERASE_ACTIVITY_TRANSFERRING_GROUPS_OTHER_THAN_AMINO_ACYL_GROUPS	49	3	3	0.152084	0.178862	0.026778	0.026778	0.814015
ATP_DEPENDENT_RNA_HELICASE_ACTIVITY	17	1	1	0.14612	0.171848	0.0257279	0.0257279	0.799369
PURINE_RIBONUCLEOTIDE_BINDING	205	45	40	0.545277	0.570032	0.0247549	0.0247549	0.801263
RNA_DEPENDENT_ATPASE_ACTIVITY	18	1	1	0.138002	0.162301	0.0242986	0.0242986	0.799369
PROTEIN_KINASE_ACTIVITY	285	49	44	0.427081	0.451025	0.0239447	0.0239447	0.755177
SYMPORTER_ACTIVITY	31	5	4	0.400652	0.376957	-0.023695	0.023695	0.921086
OXIDOREDUCTASE_ACTIVITY_GO_0016705	38	2	2	0.130739	0.153759	0.0230197	0.0230197	0.826136
NUCLEOSIDE_TRIPHOSPHATASE_ACTIVITY	212	29	23	0.339798	0.316946	-0.0228521	0.0228521	0.776136
PEPTIDE_BINDING	85	9	7	0.263016	0.240587	-0.022429	0.022429	0.860354
TRANSCRIPTION_FACTOR_BINDING	307	32	25	0.258923	0.2379	-0.0210226	0.0210226	0.752904
PROTEIN_SERINE_THREONINE_KINASE_ACTIVITY	205	37	30	0.448339	0.427524	-0.0208149	0.0208149	0.813763
OXYGEN_BINDING	22	1	1	0.112911	0.132792	0.0198806	0.0198806	0.800505
TRANSFERASE_ACTIVITY_TRANSFERRING_PHOSPHORUS_CONTAINING_GROUPS	424	59	53	0.345657	0.365177	0.0195202	0.0195202	0.731439
OXIDOREDUCTASE_ACTIVITY_ACTING_ON_CH_OH_GROUP_OF_DONORS	64	4	3	0.155253	0.136941	-0.0183112	0.0183112	0.884217
PROTEIN_KINASE_INHIBITOR_ACTIVITY	24	1	1	0.103502	0.121726	0.0182239	0.0182239	0.789899
AUXILIARY_TRANSPORT_PROTEIN_ACTIVITY	26	1	1	0.09554	0.112362	0.0168221	0.0168221	0.785606
PHOSPHATASE_REGULATOR_ACTIVITY	26	1	1	0.09554	0.112362	0.0168221	0.0168221	0.797348
CARBOXYLIC_ACID_TRANSMEMBRANE_TRANSPORTER_ACTIVITY	44	5	4	0.282277	0.265583	-0.0166942	0.0166942	0.927525
METAL_ION_TRANSMEMBRANE_TRANSPORTER_ACTIVITY	147	35	29	0.591438	0.576333	-0.0151047	0.0151047	0.908838
MOLECULAR_ADAPTOR_ACTIVITY	49	5	4	0.253473	0.238483	-0.0149907	0.0149907	0.915909
PATTERN_BINDING	45	8	7	0.441607	0.454442	0.0128351	0.0128351	0.937247
TRANSFERASE_ACTIVITY_TRANSFERRING_ACYL_GROUPS	59	5	4	0.210512	0.198062	-0.0124499	0.0124499	0.911995
ENZYME_REGULATOR_ACTIVITY	323	51	42	0.392217	0.379874	-0.0123426	0.0123426	0.857702
CYTOSKELETAL_PROTEIN_BINDING	159	49	41	0.765522	0.753321	-0.0122012	0.0122012	0.906566
KINASE_ACTIVITY	369	58	48	0.390445	0.380021	-0.010424	0.010424	0.870833
CATION_TRANSMEMBRANE_TRANSPORTER_ACTIVITY	213	43	36	0.501473	0.49376	-0.00771277	0.00771277	0.933586
PYROPHOSPHATASE_ACTIVITY	226	30	25	0.32974	0.323165	-0.00657457	0.00657457	0.933081
HYDROLASE_ACTIVITY_ACTING_ON_ACID_ANHYDRIDES	228	30	25	0.326847	0.32033	-0.0065169	0.0065169	0.933081
PROTEIN_HOMODIMERIZATION_ACTIVITY	121	15	13	0.307939	0.313871	0.00593207	0.00593207	0.948737
SINGLE_STRANDED_DNA_BINDING	35	13	11	0.922643	0.918159	-0.00448477	0.00448477	0.994066
OXIDOREDUCTASE_ACTIVITY	289	21	18	0.180501	0.181957	0.0014554	0.0014554	0.97904
PROTEIN_KINASE_BINDING	62	20	17	0.801303	0.801033	-0.000270378	0.000270378	1
HISTONE_METHYLTRANSFERASE_ACTIVITY	11	0	0	0	0	0	0	1
INWARD_RECTIFIER_POTASSIUM_CHANNEL_ACTIVITY	12	0	0	0	0	0	0	1
CATION_TRANSPORTING_ATPASE_ACTIVITY	11	0	0	0	0	0	0	1
RNA_SPLICING_FACTOR_ACTIVITYTRANSESTERIFICATION_MECHANISM	19	0	0	0	0	0	0	1
VITAMIN_BINDING	12	0	0	0	0	0	0	1
SMALL_CONJUGATING_PROTEIN_SPECIFIC_PROTEASE_ACTIVITY	10	0	0	0	0	0	0	1
MANNOSYLTRANSFERASE_ACTIVITY	10	0	0	0	0	0	0	1
BETA_TUBULIN_BINDING	10	0	0	0	0	0	0	1
FUCOSYLTRANSFERASE_ACTIVITY	10	0	0	0	0	0	0	1
PROTEIN_METHYLTRANSFERASE_ACTIVITY	14	0	0	0	0	0	0	1
COFACTOR_TRANSPORTER_ACTIVITY	10	0	0	0	0	0	0	1
OXIDOREDUCTASE_ACTIVITY_GO_0016706	10	0	0	0	0	0	0	1
N_METHYLTRANSFERASE_ACTIVITY	13	0	0	0	0	0	0	1
TELOMERIC_DNA_BINDING	10	0	0	0	0	0	0	1
INSULIN_LIKE_GROWTH_FACTOR_RECEPTOR_BINDING	10	0	0	0	0	0	0	1
PHOSPHOLIPASE_A2_ACTIVITY	13	0	0	0	0	0	0	1
STEROID_HORMONE_RECEPTOR_BINDING	10	0	0	0	0	0	0	1
PROTEIN_SERINE_THREONINE_TYROSINE_KINASE_ACTIVITY	10	0	0	0	0	0	0	1
PROTEIN_PHOSPHATASE_BINDING	10	0	0	0	0	0	0	1
COENZYME_BINDING	16	0	0	0	0	0	0	1
PHOSPHATASE_BINDING	13	0	0	0	0	0	0	1
RIBONUCLEOPROTEIN_BINDING	12	0	0	0	0	0	0	1
MAP_KINASE_KINASE_KINASE_ACTIVITY	10	0	0	0	0	0	0	1

## Sheet: GO_CC
pathway	n	n.mut.g	n.mut.b	score.g	score.b	dif.score	dif.score.abs	pval
SYNAPSE_PART	13	8	3	1.52864	0.674172	-0.854468	0.854468	0.0753219			<0.01
APICAL_PLASMA_MEMBRANE	14	4	0	0.709726	0	-0.709726	0.709726	0.0515021			<0.05
CORTICAL_ACTIN_CYTOSKELETON	13	1	4	0.19108	0.898897	0.707817	0.707817	0.0806867
ENDOCYTIC_VESICLE	14	1	4	0.177431	0.83469	0.657258	0.657258	0.136481
VESICLE_COAT	16	4	0	0.62101	0	-0.62101	0.62101	0.0422747			GOOD
CELL_SUBSTRATE_ADHERENS_JUNCTION	16	5	1	0.776263	0.182588	-0.593674	0.593674	0.109442			BAD
MEMBRANE_COAT	17	4	0	0.58448	0	-0.58448	0.58448	0.0422747
COATED_MEMBRANE	17	4	0	0.58448	0	-0.58448	0.58448	0.0422747
CELL_SOMA	10	0	2	0	0.584283	0.584283	0.584283	0.147639
BRUSH_BORDER	10	0	2	0	0.584283	0.584283	0.584283	0.148712
INTEGRAL_TO_GOLGI_MEMBRANE	10	0	2	0	0.584283	0.584283	0.584283	0.150429
VOLTAGE_GATED_CALCIUM_CHANNEL_COMPLEX	15	6	8	0.993616	1.55809	0.564471	0.564471	0.337768
FOCAL_ADHESION	13	4	1	0.76432	0.224724	-0.539596	0.539596	0.159013
AXON	12	1	3	0.207003	0.730353	0.52335	0.52335	0.220172
CONDENSED_NUCLEAR_CHROMOSOME	18	13	8	1.79403	1.29841	-0.495623	0.495623	0.0982833
CORTICAL_CYTOSKELETON	20	1	4	0.124202	0.584283	0.460081	0.460081	0.0806867
SARCOMERE	14	12	8	2.12918	1.66938	-0.459798	0.459798	0.113734
VACUOLAR_PART	13	0	2	0	0.449448	0.449448	0.449448	0.146996
MYOSIN_COMPLEX	16	4	1	0.62101	0.182588	-0.438422	0.438422	0.206867
NEURON_PROJECTION	21	1	4	0.118288	0.55646	0.438172	0.438172	0.12897
MICROTUBULE_ASSOCIATED_COMPLEX	47	9	1	0.475667	0.0621577	-0.413509	0.413509	0.0184549
ADHERENS_JUNCTION	23	5	1	0.540009	0.127018	-0.412991	0.412991	0.109442
COATED_VESICLE_MEMBRANE	17	4	1	0.58448	0.171848	-0.412632	0.412632	0.216309
APICAL_PART_OF_CELL	17	4	1	0.58448	0.171848	-0.412632	0.412632	0.222103
CONDENSED_CHROMOSOME	34	15	8	1.0959	0.687392	-0.408508	0.408508	0.045279
NUCLEAR_PORE	31	5	0	0.400652	0	-0.400652	0.400652	0.0309013
BASEMENT_MEMBRANE	37	14	7	0.939907	0.5527	-0.387207	0.387207	0.149142
CELL_CORTEX_PART	24	1	4	0.103502	0.486902	0.383401	0.383401	0.0806867
DNA_DIRECTED_RNA_POLYMERASEII_CORE_COMPLEX	13	2	0	0.38216	0	-0.38216	0.38216	0.199142
GOLGI_STACK	13	2	0	0.38216	0	-0.38216	0.38216	0.204506
INTRINSIC_TO_ENDOPLASMIC_RETICULUM_MEMBRANE	24	0	3	0	0.365177	0.365177	0.365177	0.104721
INTEGRAL_TO_ENDOPLASMIC_RETICULUM_MEMBRANE	24	0	3	0	0.365177	0.365177	0.365177	0.104721
CONTRACTILE_FIBER_PART	23	15	10	1.62003	1.27018	-0.349846	0.349846	0.174249
TRANS_GOLGI_NETWORK_TRANSPORT_VESICLE	13	3	1	0.57324	0.224724	-0.348516	0.348516	0.349571
SYNAPSE	27	12	7	1.10402	0.757404	-0.346614	0.346614	0.313734
PORE_COMPLEX	36	5	0	0.345006	0	-0.345006	0.345006	0.0309013
NUCLEAR_MEMBRANE_PART	42	7	1	0.414007	0.0695575	-0.344449	0.344449	0.0611588
CELL_MATRIX_JUNCTION	18	6	3	0.828013	0.486902	-0.341111	0.341111	0.393348
NUCLEAR_MEMBRANE	50	8	1	0.397446	0.0584283	-0.339018	0.339018	0.0422747
NUCLEAR_REPLICATION_FORK	10	1	2	0.248404	0.584283	0.335879	0.335879	0.339914
NUCLEAR_ENVELOPE	73	11	1	0.374307	0.0400194	-0.334288	0.334288	0.0128755
NADH_DEHYDROGENASE_COMPLEX	15	2	0	0.331205	0	-0.331205	0.331205	0.204292
MITOCHONDRIAL_RESPIRATORY_CHAIN_COMPLEX_I	15	2	0	0.331205	0	-0.331205	0.331205	0.204292
RESPIRATORY_CHAIN_COMPLEX_I	15	2	0	0.331205	0	-0.331205	0.331205	0.204292
NUCLEOLAR_PART	18	0	2	0	0.324602	0.324602	0.324602	0.154721
KINESIN_COMPLEX	14	3	1	0.532294	0.208672	-0.323622	0.323622	0.393777
CELL_CORTEX	39	2	6	0.127387	0.449448	0.322062	0.322062	0.0562232
CONTRACTILE_FIBER	25	15	10	1.49042	1.16857	-0.321858	0.321858	0.174249
DYSTROPHIN_ASSOCIATED_GLYCOPROTEIN_COMPLEX	14	3	4	0.532294	0.83469	0.302395	0.302395	0.448283
INTEGRAL_TO_ORGANELLE_MEMBRANE	50	1	6	0.0496808	0.35057	0.300889	0.300889	0.0609442
TIGHT_JUNCTION	31	1	4	0.0801303	0.376957	0.296826	0.296826	0.121674
MYOFIBRIL	19	14	10	1.83035	1.53759	-0.292759	0.292759	0.286052
LYSOSOMAL_MEMBRANE	10	0	1	0	0.292141	0.292141	0.292141	0.201717
PROTEIN_SERINE_THREONINE_PHOSPHATASE_COMPLEX	10	0	1	0	0.292141	0.292141	0.292141	0.206652
INTRINSIC_TO_ORGANELLE_MEMBRANE	52	1	6	0.04777	0.337086	0.289316	0.289316	0.0609442
EXTERNAL_SIDE_OF_PLASMA_MEMBRANE	16	3	1	0.465758	0.182588	-0.283169	0.283169	0.346137
DNA_DIRECTED_RNA_POLYMERASE_COMPLEX	18	2	0	0.276004	0	-0.276004	0.276004	0.199142
RNA_POLYMERASE_COMPLEX	18	2	0	0.276004	0	-0.276004	0.276004	0.199142
NUCLEAR_DNA_DIRECTED_RNA_POLYMERASE_COMPLEX	18	2	0	0.276004	0	-0.276004	0.276004	0.199142
SPINDLE_POLE	18	2	0	0.276004	0	-0.276004	0.276004	0.202361
INTERCALATED_DISC	9	1	0	0.276004	0	-0.276004	0.276004	0.363948
BASAL_LAMINA	21	7	4	0.828013	0.55646	-0.271554	0.271554	0.471674
APICAL_JUNCTION_COMPLEX	34	1	4	0.07306	0.343696	0.270636	0.270636	0.121674
APICOLATERAL_PLASMA_MEMBRANE	34	1	4	0.07306	0.343696	0.270636	0.270636	0.121674
VOLTAGE_GATED_POTASSIUM_CHANNEL_COMPLEX	40	9	4	0.558909	0.292141	-0.266768	0.266768	0.2
VACUOLAR_MEMBRANE	11	0	1	0	0.265583	0.265583	0.265583	0.201717
CORNIFIED_ENVELOPE	13	1	2	0.19108	0.449448	0.258368	0.258368	0.50279
EXTRACELLULAR_MATRIX_PART	57	20	12	0.871593	0.615035	-0.256558	0.256558	0.243991
NUCLEAR_MATRIX	12	13	10	2.69104	2.43451	-0.256532	0.256532	0.559013
SECRETORY_GRANULE	18	3	1	0.414007	0.162301	-0.251706	0.251706	0.400644
BASOLATERAL_PLASMA_MEMBRANE	35	7	3	0.496808	0.250407	-0.246401	0.246401	0.252361
LIPID_RAFT	29	4	1	0.342626	0.100738	-0.241888	0.241888	0.285837
COLLAGEN	23	8	5	0.864014	0.63509	-0.228924	0.228924	0.520601
U12_DEPENDENT_SPLICEOSOME	11	1	0	0.225822	0	-0.225822	0.225822	0.357296
NICOTINIC_ACETYLCHOLINE_GATED_RECEPTOR_CHANNEL_COMPLEX	11	1	0	0.225822	0	-0.225822	0.225822	0.35794
NUCLEAR_UBIQUITIN_LIGASE_COMPLEX	11	1	0	0.225822	0	-0.225822	0.225822	0.36588
IMMUNOLOGICAL_SYNAPSE	11	1	0	0.225822	0	-0.225822	0.225822	0.366738
INTEGRATOR_COMPLEX	13	0	1	0	0.224724	0.224724	0.224724	0.203863
INTRINSIC_TO_GOLGI_MEMBRANE	15	1	2	0.165603	0.389522	0.223919	0.223919	0.491202
TRANS_GOLGI_NETWORK	21	3	1	0.354863	0.139115	-0.215748	0.215748	0.395279
HISTONE_DEACETYLASE_COMPLEX	20	3	4	0.372606	0.584283	0.211677	0.211677	0.534764
TRANSCRIPTION_FACTOR_TFIID_COMPLEX	14	0	1	0	0.208672	0.208672	0.208672	0.197854
MITOCHONDRIAL_RESPIRATORY_CHAIN	24	2	0	0.207003	0	-0.207003	0.207003	0.204292
MICROTUBULE	32	5	2	0.388131	0.182588	-0.205543	0.205543	0.213519
PROTON_TRANSPORTING_TWO_SECTOR_ATPASE_COMPLEX	15	0	1	0	0.194761	0.194761	0.194761	0.203433
UBIQUITIN_LIGASE_COMPLEX	26	2	0	0.19108	0	-0.19108	0.19108	0.206438
ORGANELLE_OUTER_MEMBRANE	24	3	1	0.310505	0.121726	-0.188779	0.188779	0.398069
OUTER_MEMBRANE	25	3	1	0.298085	0.116857	-0.181228	0.181228	0.398069
HETEROGENEOUS_NUCLEAR_RIBONUCLEOPROTEIN_COMPLEX	14	1	0	0.177431	0	-0.177431	0.177431	0.355794
MICROTUBULE_CYTOSKELETON	152	33	19	0.539298	0.365177	-0.174121	0.174121	0.0439914
ANCHORED_TO_MEMBRANE	13	2	1	0.38216	0.224724	-0.157436	0.157436	0.619742
ANCHORED_TO_PLASMA_MEMBRANE	13	2	1	0.38216	0.224724	-0.157436	0.157436	0.619742
EXTRINSIC_TO_PLASMA_MEMBRANE	13	2	1	0.38216	0.224724	-0.157436	0.157436	0.633906
RIBOSOME	39	0	2	0	0.149816	0.149816	0.149816	0.147639
ENVELOPE	169	18	7	0.264572	0.121005	-0.143567	0.143567	0.0937768
ORGANELLE_ENVELOPE	169	18	7	0.264572	0.121005	-0.143567	0.143567	0.0937768
CLATHRIN_COATED_VESICLE	37	8	5	0.53709	0.394786	-0.142304	0.142304	0.543991
GOLGI_ASSOCIATED_VESICLE	29	4	2	0.342626	0.201477	-0.141149	0.141149	0.531545
ER_GOLGI_INTERMEDIATE_COMPARTMENT	24	1	2	0.103502	0.243451	0.139949	0.139949	0.484764
ORGANELLAR_RIBOSOME	22	0	1	0	0.132792	0.132792	0.132792	0.20515
MITOCHONDRIAL_RIBOSOME	22	0	1	0	0.132792	0.132792	0.132792	0.20515
CYTOPLASMIC_VESICLE	119	16	19	0.333989	0.466444	0.132456	0.132456	0.295494
CHROMOSOMEPERICENTRIC_REGION	31	16	15	1.28209	1.41359	0.131502	0.131502	0.560086
GOLGI_APPARATUS_PART	100	10	13	0.248404	0.379784	0.13138	0.13138	0.321888
MICROTUBULE_ORGANIZING_CENTER_PART	19	1	0	0.130739	0	-0.130739	0.130739	0.357511
CHROMATIN	35	3	1	0.212918	0.083469	-0.129449	0.129449	0.391416
SPINDLE_MICROTUBULE	16	2	1	0.310505	0.182588	-0.127917	0.127917	0.619742
TRANSPORT_VESICLE	33	4	2	0.301096	0.177055	-0.12404	0.12404	0.519313
MICROSOME	42	2	0	0.118288	0	-0.118288	0.118288	0.208369
SPINDLE	39	3	1	0.19108	0.0749081	-0.116172	0.116172	0.342704
VESICULAR_FRACTION	44	2	0	0.112911	0	-0.112911	0.112911	0.208369
NUCLEOLUS	126	19	21	0.374577	0.486902	0.112325	0.112325	0.277039
RECEPTOR_COMPLEX	56	6	3	0.266147	0.156504	-0.109643	0.109643	0.472747
PROTEINACEOUS_EXTRACELLULAR_MATRIX	98	29	21	0.735073	0.626017	-0.109056	0.109056	0.521459
PROTEASOME_COMPLEX	23	1	0	0.108002	0	-0.108002	0.108002	0.36867
SYNAPTIC_VESICLE	15	3	2	0.496808	0.389522	-0.107286	0.107286	0.71309
VESICLE	124	17	19	0.340554	0.447636	0.107082	0.107082	0.391202
EXTRACELLULAR_MATRIX	100	29	21	0.720372	0.613497	-0.106875	0.106875	0.521459
DENDRITE	16	3	2	0.465758	0.365177	-0.100581	0.100581	0.744421
SOLUBLE_FRACTION	161	10	14	0.154288	0.254036	0.0997478	0.0997478	0.24721
NUCLEAR_CHROMOSOME_PART	34	1	2	0.07306	0.171848	0.0987879	0.0987879	0.339914
MITOCHONDRIAL_MATRIX	46	3	1	0.162003	0.063509	-0.0984936	0.0984936	0.40279
MITOCHONDRIAL_LUMEN	46	3	1	0.162003	0.063509	-0.0984936	0.0984936	0.40279
NUCLEAR_CHROMOSOME	54	15	11	0.690011	0.595103	-0.0949083	0.0949083	0.5
CELL_SURFACE	79	10	11	0.314435	0.406779	0.0923437	0.0923437	0.522961
CELL_PROJECTION_PART	19	4	4	0.522956	0.615035	0.0920787	0.0920787	0.759657
LEADING_EDGE	47	3	4	0.158556	0.248631	0.0900752	0.0900752	0.533476
CHROMOSOME	124	35	26	0.70114	0.612555	-0.0885858	0.0885858	0.359442
ENDOPLASMIC_RETICULUM_MEMBRANE	85	3	5	0.087672	0.171848	0.0841759	0.0841759	0.384549
CYTOSKELETAL_PART	235	43	30	0.454526	0.372946	-0.08158	0.08158	0.288412
RUFFLE	31	1	0	0.0801303	0	-0.0801303	0.0801303	0.359871
RIBONUCLEOPROTEIN_COMPLEX	143	6	9	0.104225	0.183865	0.0796398	0.0796398	0.330901
MICROVILLUS	11	2	2	0.451644	0.531166	0.0795225	0.0795225	0.883906
CYTOPLASMIC_MEMBRANE_BOUND_VESICLE	115	14	15	0.302405	0.381054	0.0786491	0.0786491	0.513948
ENDOPLASMIC_RETICULUM_PART	97	4	6	0.102435	0.180706	0.0782714	0.0782714	0.427039
MITOCHONDRION	343	39	24	0.282442	0.204414	-0.0780281	0.0780281	0.164807
CENTROSOME	58	17	16	0.728081	0.805907	0.0778266	0.0778266	0.575966
MEMBRANE_BOUND_VESICLE	117	14	15	0.297236	0.37454	0.0773047	0.0773047	0.513948
SPLICEOSOME	51	2	3	0.0974133	0.171848	0.0744345	0.0744345	0.572103
EXTRINSIC_TO_MEMBRANE	25	4	4	0.397446	0.467426	0.0699798	0.0699798	0.716953
GOLGI_APPARATUS	225	28	29	0.309125	0.376538	0.0674128	0.0674128	0.441202
INTERMEDIATE_FILAMENT_CYTOSKELETON	24	3	2	0.310505	0.243451	-0.0670538	0.0670538	0.746781
INTERMEDIATE_FILAMENT	24	3	2	0.310505	0.243451	-0.0670538	0.0670538	0.746781
EXTRACELLULAR_REGION_PART	338	49	34	0.360112	0.29387	-0.0662423	0.0662423	0.325107
CELL_PROJECTION	108	15	15	0.345006	0.405752	0.0607464	0.0607464	0.645064
EXTRACELLULAR_SPACE	245	21	13	0.212918	0.155014	-0.0579039	0.0579039	0.371245
ENDOSOME	67	5	3	0.185376	0.13081	-0.0545665	0.0545665	0.638412
ENDOMEMBRANE_SYSTEM	220	20	13	0.225822	0.172629	-0.0531928	0.0531928	0.479828
LAMELLIPODIUM	25	3	3	0.298085	0.35057	0.0524849	0.0524849	0.820386
CHROMOSOMAL_PART	96	22	17	0.569259	0.517334	-0.0519255	0.0519255	0.642489
CHROMATIN_REMODELING_COMPLEX	17	2	2	0.29224	0.343696	0.0514558	0.0514558	0.87897
COATED_VESICLE	47	8	6	0.422815	0.372946	-0.0498689	0.0498689	0.792704
NUCLEAR_ENVELOPE_ENDOPLASMIC_RETICULUM_NETWORK	94	4	5	0.105704	0.155394	0.0496905	0.0496905	0.6
GOLGI_MEMBRANE	45	5	5	0.276004	0.324602	0.0485971	0.0485971	0.800644
REPLICATION_FORK	18	2	2	0.276004	0.324602	0.0485971	0.0485971	0.812661
ACTIN_FILAMENT	18	2	2	0.276004	0.324602	0.0485971	0.0485971	0.829614
MEDIATOR_COMPLEX	18	2	2	0.276004	0.324602	0.0485971	0.0485971	0.882189
PROTEIN_COMPLEX	816	105	76	0.319638	0.272092	-0.047545	0.047545	0.242489
KINETOCHORE	25	16	14	1.58979	1.63599	0.0462062	0.0462062	0.883262
INTEGRIN_COMPLEX	19	2	2	0.261478	0.307517	0.0460394	0.0460394	0.879185
NUCLEOPLASM_PART	211	15	16	0.176591	0.221529	0.0449385	0.0449385	0.553219
GROWTH_CONE	10	1	1	0.248404	0.292141	0.0437374	0.0437374	0.796781
EXTRACELLULAR_REGION	447	63	47	0.3501	0.307173	-0.0429263	0.0429263	0.466309
CELL_JUNCTION	82	12	9	0.363518	0.320643	-0.0428751	0.0428751	0.750858
CYTOPLASMIC_VESICLE_MEMBRANE	28	4	3	0.354863	0.313009	-0.0418542	0.0418542	0.877682
CYTOPLASMIC_VESICLE_PART	28	4	3	0.354863	0.313009	-0.0418542	0.0418542	0.877682
ACTIN_CYTOSKELETON	129	19	18	0.365866	0.407639	0.0417728	0.0417728	0.691631
SITE_OF_POLARIZED_GROWTH	11	1	1	0.225822	0.265583	0.0397613	0.0397613	0.796781
VESICLE_MEMBRANE	30	4	3	0.331205	0.292141	-0.0390639	0.0390639	0.877682
CYTOSOLIC_PART	23	2	2	0.216003	0.254036	0.0380325	0.0380325	0.819957
MEMBRANE_FRACTION	339	31	22	0.227154	0.18959	-0.0375638	0.0375638	0.513519
CYTOSKELETON	367	63	49	0.426416	0.390053	-0.036363	0.036363	0.557511
NUCLEAR_PART	579	72	55	0.308896	0.277509	-0.0313871	0.0313871	0.502575
ENDOPLASMIC_RETICULUM_LUMEN	14	1	1	0.177431	0.208672	0.031241	0.031241	0.801717
NUCLEAR_LUMEN	387	41	39	0.263167	0.294406	0.031239	0.031239	0.577039
MITOCHONDRIAL_PART	142	10	7	0.174932	0.144013	-0.030919	0.030919	0.712876
MITOCHONDRIAL_MEMBRANE_PART	53	3	2	0.140606	0.110242	-0.030364	0.030364	0.773391
ORGANELLE_LUMEN	458	45	43	0.244065	0.274281	0.0302162	0.0302162	0.543562
MEMBRANE_ENCLOSED_LUMEN	458	45	43	0.244065	0.274281	0.0302162	0.0302162	0.543562
ORGANELLE_INNER_MEMBRANE	75	5	5	0.165603	0.194761	0.0291583	0.0291583	0.822747
MACROMOLECULAR_COMPLEX	945	111	85	0.291776	0.262773	-0.0290034	0.0290034	0.435193
NUCLEUS	1430	166	127	0.288357	0.259454	-0.0289028	0.0289028	0.313305
INTRINSIC_TO_PLASMA_MEMBRANE	991	139	109	0.348417	0.321326	-0.0270913	0.0270913	0.510515
INTEGRAL_TO_PLASMA_MEMBRANE	977	137	108	0.348325	0.32294	-0.0253846	0.0253846	0.541416
MITOCHONDRIAL_OUTER_MEMBRANE	18	1	1	0.138002	0.162301	0.0242986	0.0242986	0.79721
MEMBRANE_PART	1670	226	205	0.336164	0.358617	0.0224532	0.0224532	0.465451
MEMBRANE	1994	264	239	0.32888	0.350159	0.0212795	0.0212795	0.440129
ORGANELLE_MEMBRANE	299	21	20	0.174464	0.195412	0.020948	0.020948	0.735837
ENDOPLASMIC_RETICULUM	294	26	20	0.219677	0.198736	-0.0209414	0.0209414	0.743133
PLASMA_MEMBRANE	1426	207	186	0.360586	0.381054	0.0204675	0.0204675	0.553648
NUCLEOPLASM	279	33	30	0.293811	0.314131	0.0203193	0.0203193	0.746996
SMALL_NUCLEAR_RIBONUCLEOPROTEIN_COMPLEX	22	1	1	0.112911	0.132792	0.0198806	0.0198806	0.793348
CELL_FRACTION	493	52	41	0.262008	0.242957	-0.0190509	0.0190509	0.68133
INSOLUBLE_FRACTION	15	14	12	2.31844	2.33713	0.0186938	0.0186938	0.996781
NON_MEMBRANE_BOUND_ORGANELLE	631	104	85	0.409414	0.393534	-0.0158795	0.0158795	0.727897
INTRACELLULAR_NON_MEMBRANE_BOUND_ORGANELLE	631	104	85	0.409414	0.393534	-0.0158795	0.0158795	0.727897
CYTOPLASMIC_PART	1383	160	143	0.28738	0.30207	0.0146897	0.0146897	0.604292
DNA_DIRECTED_RNA_POLYMERASEII_HOLOENZYME	67	5	4	0.185376	0.174413	-0.0109633	0.0109633	0.910944
MITOCHONDRIAL_INNER_MEMBRANE	67	5	4	0.185376	0.174413	-0.0109633	0.0109633	0.911159
MICROTUBULE_ORGANIZING_CENTER	67	19	16	0.704429	0.697651	-0.00677817	0.00677817	0.951717
TRANSCRIPTION_FACTOR_COMPLEX	89	8	7	0.223284	0.229774	0.00648963	0.00648963	0.946567
MICROBODY	47	6	5	0.317111	0.310789	-0.00632278	0.00632278	0.94721
PEROXISOME	47	6	5	0.317111	0.310789	-0.00632278	0.00632278	0.94721
PERINUCLEAR_REGION_OF_CYTOPLASM	54	6	5	0.276004	0.270501	-0.00550316	0.00550316	0.977468
INTRACELLULAR_ORGANELLE_PART	1192	141	118	0.293834	0.2892	-0.00463322	0.00463322	0.88176
ORGANELLE_PART	1197	141	118	0.292606	0.287992	-0.00461387	0.00461387	0.88176
INTEGRAL_TO_MEMBRANE	1330	177	152	0.330583	0.333876	0.00329311	0.00329311	0.92897
LYTIC_VACUOLE	61	7	6	0.285054	0.287352	0.00229842	0.00229842	0.986695
LYSOSOME	61	7	6	0.285054	0.287352	0.00229842	0.00229842	0.986695
INTERCELLULAR_JUNCTION	65	7	6	0.267512	0.269669	0.00215698	0.00215698	0.979614
VACUOLE	69	7	6	0.252004	0.254036	0.00203193	0.00203193	0.986695
MITOCHONDRIAL_MEMBRANE	86	7	6	0.202189	0.20382	0.00163027	0.00163027	0.985622
MITOCHONDRIAL_ENVELOPE	97	7	6	0.179261	0.180706	0.0014454	0.0014454	0.985622
CYTOSOL	205	14	12	0.169642	0.17101	0.00136784	0.00136784	0.977039
CYTOPLASM	2131	240	205	0.27976	0.281037	0.00127651	0.00127651	0.954506
PLASMA_MEMBRANE_PART	1158	177	150	0.379685	0.378421	-0.00126338	0.00126338	0.975751
INTRINSIC_TO_MEMBRANE	1348	180	153	0.331697	0.331585	-0.000111922	0.000111922	0.99721
ORGANELLAR_SMALL_RIBOSOMAL_SUBUNIT	11	0	0	0	0	0	0	1
MITOCHONDRIAL_SMALL_RIBOSOMAL_SUBUNIT	11	0	0	0	0	0	0	1
OLIGOSACCHARYL_TRANSFERASE_COMPLEX	10	0	0	0	0	0	0	1
PEROXISOMAL_MEMBRANE	13	0	0	0	0	0	0	1
EUKARYOTIC_TRANSLATION_INITIATION_FACTOR_3_COMPLEX	10	0	0	0	0	0	0	1
LATE_ENDOSOME	12	0	0	0	0	0	0	1
PEROXISOMAL_PART	14	0	0	0	0	0	0	1
MICROBODY_MEMBRANE	13	0	0	0	0	0	0	1
EARLY_ENDOSOME	18	0	0	0	0	0	0	1
NUCLEAR_BODY	33	0	0	0	0	0	0	1
MICROBODY_PART	14	0	0	0	0	0	0	1
NUCLEAR_CHROMATIN	14	0	0	0	0	0	0	1
SMALL_RIBOSOMAL_SUBUNIT	11	0	0	0	0	0	0	1
NUCLEAR_SPECK	11	0	0	0	0	0	0	1
PML_BODY	14	0	0	0	0	0	0	1
RIBOSOMAL_SUBUNIT	20	0	0	0	0	0	0	1
